# Supplementary material for: Elevated red blood cell distribution width levels predict depression after intracerebral hemorrhage: A 3-month follow-up study
Source: Front Neurol. 2023 Apr 4;14:1077518. doi: 10.3389/fneur.2023.1077518 (PMC10113641; doi:10.3389/fneur.2023.1077518)
Supplement: Supplementary file 1 [file Table_1.XLS]

## Sheet: 1Original data
Frontal lobe	Occipital lobe	Temporal lobe	Parietal lobe	Brainstem	Concurrent ventricular hemorrhage	Cerebellum	Basal ganglia	Depression	Hematoma volume	RDW tertiles	mRS score	BI score	NIHISS1 score	NIHISS2 score	CRP	WBC	HAMD score	RDW	Education years	MMSE score	GCS score	Married	Gender（female）	Age	HCY	Plt	Hb	MCV	MCH	MCHC	RBC	TG	TC	HDL	LDL	APA	APB	G	current smoking	Alcohol consumption	Coronary heart disease	Atrial fibrillation	Diabetes mellitus	Hypertension
1	1	2	2	2	2	2	1	1	10	3	5	50	15	6	6.79	6.004	25	12.57	3	16	15	2	2	63	8.54	219	144	83.9	30.5	318.6	4.65	2.82	5.21	1.15	3.14	1.43	1.18	10.2	2	2	2	2	1	2
2	2	1	2	2	2	2	2	1	8	3	5	40	14	4	5.95	7.917	21	13.56	9	23	14	1	1	62	11.26	270	134	83.3	27	345.8	5.29	1.57	3.73	0.77	2.2	1.06	0.68	4.9	2	2	2	2	1	2
2	2	2	2	2	2	1	2	1	1	3	5	20	17	14	8.18	9.299	3	12.34	7	16	15	1	1	78	16.78	138	131	91.7	30.3	334.8	5.61	1.74	4.88	1.23	2.97	1.27	0.86	11.4	1	1	2	2	2	2
1	2	2	2	2	2	2	2	1	9	3	5	20	16	5	9.64	12	9	13.78	9	23	14	1	2	66	10.68	67	145	78.8	25.5	320.6	4.99	1.85	3.53	0.66	1.86	1.12	0.84	6.7	2	2	2	2	2	1
2	2	2	1	2	2	2	1	0	3	3	4	40	10	7	8.31	6	1	12.79	1	26	14	1	1	79	16.8	138	145	77.9	36.7	339.8	5.21	1.15	4.51	1.27	3.07	1.45	1.03	4.8	1	1	2	2	2	2
2	2	2	2	2	2	2	1	1	9	3	4	25	8	5	7.44	5.97	2	12.77	4	29	15	1	1	76	13.41	219	131	83.8	33.1	316.6	4.94	1.44	4.58	0.88	3.55	1.08	0.97	4.9	2	2	1	2	2	2
2	2	2	2	1	2	1	2	1	3	3	4	25	10	7	9.41	9.34	0	13.68	1	23	15	1	1	66	16.93	155	153	92.4	31.4	339	4.94	1.24	4.06	0.84	2.58	1.17	0.85	4.3	2	2	2	2	1	1
2	2	1	2	2	2	2	2	0	12	3	4	20	16	2	5.17	4.33	0	11.57	9	26	15	1	1	59	13.15	243	153	86.5	26.2	322.6	5.87	1.03	4.5	1.27	2.17	1.33	0.64	4.7	1	1	2	2	2	2
2	2	2	2	2	2	1	2	0	2	3	4	40	11	2	7.71	3	0	11.61	5	23	14	1	1	65	8.53	332	165	86.7	24.1	299.6	4.99	2.39	4.25	1.01	2.38	1.26	0.89	7.3	2	2	1	2	1	1
2	2	2	2	2	2	2	1	0	10	3	4	45	5	5	5.76	5.218	4	14.1	2	18	15	1	1	68	11.35	202	129	82.8	27.4	332	4.67	0.98	3.42	0.9	2.17	0.98	0.87	9.9	1	1	2	2	1	1
2	1	2	2	2	2	2	2	0	6	3	4	45	8	5	7.34	8.493	2	12.67	10	18	15	1	1	75	13.35	223	153	86.2	28.2	328	5.12	2.74	4	0.85	2.07	1.22	0.79	6.3	2	2	2	2	2	1
2	2	2	1	2	2	2	2	1	5	3	4	45	5	2	6.72	5.949	8	13.87	4	16	15	1	1	63	16.67	330	143	86	26.4	357.6	4.78	1.93	4.67	0.8	2.82	1.31	1.13	4.6	2	2	2	2	2	1
2	2	2	2	2	2	2	1	1	9	3	4	50	15	8	4.72	7.015	1	13.69	3	18	14	1	2	77	22.97	260	126	91.2	30.3	333	4.99	1.42	4.96	1.12	2.71	1.22	0.84	8.8	1	1	2	1	1	1
2	2	2	1	2	2	2	1	0	6	3	4	50	10	7	7.43	6.405	0	10.96	3	22	15	1	1	70	13.25	148	131	77.6	35.9	331.8	5.01	0.91	3.49	1.03	2.04	1.37	0.68	4.3	2	2	2	2	2	1
2	2	2	2	1	2	2	2	0	2	3	4	50	10	7	7.49	2	3	11.55	1	16	15	1	1	58	12.56	481	138	90	24	329.8	4.98	1.39	2.29	0.58	1.33	0.84	0.46	4.3	1	1	2	2	2	2
2	2	2	2	2	2	2	1	1	15	3	4	55	11	8	7.35	5.009	5	14.23	10	20	14	1	1	77	14.32	180	138	80.9	36.7	303.8	4.99	1.45	3.51	1.31	1.68	0.62	1.24	5.6	1	1	2	2	2	1
2	2	2	2	2	2	1	2	0	2	3	4	45	10	7	14.01	9.586	6	11.89	3	14	14	1	1	77	21.15	116	165	81.3	25.3	331.6	5.56	0.46	3.9	1.05	2.19	1.18	0.59	4.7	1	1	2	2	2	2
2	2	2	2	1	2	2	2	1	6	3	4	45	10	7	7.63	7	20	13.89	3	23	15	1	2	57	15.26	225	134	83.4	26.6	338.6	4.59	0.71	2.5	0.7	0.87	0.86	0.44	4.3	2	2	2	2	1	2
2	2	2	2	1	2	2	1	0	9	3	4	45	10	7	6.72	4.761	6	13.75	8	28	15	1	1	61	10.84	390	144	90.5	27	332.8	4.89	2.29	5.32	1.01	3.57	1.13	1.2	5.2	2	2	2	2	2	2
2	1	1	2	2	2	2	1	0	10	3	4	50	8	5	5.03	5.476	6	14.09	3	26	15	1	2	66	16.3	127	140	83.3	39	345.8	5.31	2.78	5.45	0.9	3.16	1.28	0.72	4.9	2	2	2	2	2	2
2	2	2	1	2	2	2	2	0	2	3	4	50	8	5	6.22	8.241	3	12.23	2	22	15	1	1	73	10.79	239	144	85	28.5	336	3.96	1.37	5.08	1.42	3.31	1.64	1.11	7.5	2	2	2	2	2	1
2	2	2	1	2	2	2	1	1	10	3	4	50	14	10	8.85	5.192	4	13.68	9	15	14	1	1	68	9.19	144	145	93.1	38.5	305.8	5.46	1.78	7.111	1.24	3.82	1.5	1.22	11.5	2	2	2	2	2	2
2	2	1	2	2	2	2	2	1	12	3	4	55	12	9	7.36	5.192	11	13.45	6	19	15	1	2	86	12.35	345	141	89.5	28	331.6	5.46	0.98	6.11	1.18	3.98	1.13	1.32	5.3	1	1	2	2	2	1
1	2	2	2	2	2	2	2	0	7	3	4	75	10	7	5.28	4.996	5	13.08	7	21	15	1	2	69	5.09	220	140	76.4	37	349.8	5.67	0.79	4.74	1.43	2.54	1.43	6.77	4.9	2	2	2	1	2	1
2	2	2	2	2	1	2	1	1	8	3	4	45	14	11	7.54	5.859	2	14.32	3	20	15	1	1	68	12.48	159	114	89	26.6	298	4.29	1.01	3.69	1.27	1.34	1.63	0.59	4.7	1	1	2	2	1	1
2	2	2	2	2	2	2	1	1	6	3	4	45	13	10	6.79	5.009	3	14.01	2	29	14	1	1	77	14.05	174	143	78.9	36.3	340.8	4.62	1.22	4.15	1.04	3.03	1.22	1	11.7	2	2	1	1	2	1
2	2	2	2	2	2	2	1	0	9	3	4	45	7	4	5.28	5.728	2	12.77	10	26	15	1	1	65	13.35	144	138	93.2	26.7	305.6	5.34	3.14	6.13	1.11	2.67	0.84	1.29	4.5	2	2	2	2	1	1
2	1	2	2	2	2	2	1	0	19	3	4	50	10	7	5.26	6.076	4	13.75	8	19	15	1	2	82	10.28	265	144	85.8	29.98	304.8	4.32	1.05	5.98	1.1	4.42	0.96	1.63	5.7	2	2	2	2	2	2
2	2	2	2	1	2	2	1	0	4	3	4	50	8	5	6.94	6.329	16	12.99	4	26	15	1	2	68	14.46	145	134	84.2	23.9	305.6	4.52	1.21	3.88	0.99	2.07	1.42	0.68	8.4	2	2	2	2	2	2
2	2	2	2	2	2	2	1	0	2	3	4	50	9	6	6.48	6.69	20	13.89	6	16	15	1	2	66	19.25	229	138	87	27.5	334.6	4.62	1.52	3.81	0.76	2.75	0.85	0.97	5	1	2	2	2	1	1
2	2	2	2	1	1	2	2	0	2	3	4	55	10	5	10.71	8.862	9	10.97	6	20	15	1	1	68	10.65	67	142	90.5	27.5	321.6	5.67	2.43	3.54	1.18	1.44	1.23	0.69	4.3	1	1	2	2	2	1
2	2	2	1	2	2	2	1	1	8	3	4	65	10	7	8.36	3.326	1	13.56	3	12	14	1	1	53	10.57	268	134	77.9	23.9	325.8	4.94	1.12	5.57	1.19	3.2	1.37	0.87	5.2	2	2	2	2	2	2
2	1	2	2	2	2	2	2	0	8	3	4	65	11	8	9.06	5.046	6	12.76	5	29	15	1	2	69	25.56	303	143	81.9	28.4	347	5.21	2.83	4.85	0.76	2.52	1.05	0.93	5.7	2	1	2	2	2	1
2	1	2	2	2	2	2	2	0	4	3	4	65	8	5	9.02	5.508	1	13.27	5	28	14	1	1	68	7.08	263	127	91.5	28	327.8	5.65	0.92	4.23	0.84	2.83	0.98	1.04	17	2	2	2	2	2	1
2	2	2	1	2	2	2	1	0	16	3	4	65	12	1	5.54	2	1	13.68	7	24	14	1	1	63	8.34	270	122	80.8	24.2	340.8	4.33	1.91	6.16	1.22	4.22	1.46	1.32	11	2	2	2	2	2	2
2	2	2	2	2	1	2	1	1	8	3	4	45	11	8	8.92	4.958	22	13.24	6	12	15	1	2	64	18.38	345	127	84	34	315.6	4.33	0.93	5.19	1.34	3.57	1.66	1.05	4.5	1	1	2	2	2	2
2	2	2	2	2	2	2	1	1	13	3	4	45	11	8	9.5	4.327	12	13.77	5	20	15	2	2	59	23.37	247	147	90	27.1	319.6	4.65	2.19	6.21	1.36	3.42	1.56	1.24	5.6	2	2	2	2	2	1
1	2	2	2	2	2	2	2	1	7	3	4	45	14	5	7.34	7.029	18	13.88	7	20	14	1	1	72	15.14	220	143	80.7	34	341.6	4.33	1.37	6.16	1.36	3.84	1.28	1.12	5	2	2	2	1	2	1
2	2	1	2	2	2	2	2	1	12	3	4	50	15	4	5.37	5.316	2	13.68	10	17	14	1	1	40	16.33	196	126	98.6	29.9	303	4.43	1.75	3.36	0.72	1.5	1.15	0.58	6.3	2	2	2	2	1	1
2	2	2	2	1	2	2	1	1	1	3	4	50	16	6	8.45	9.5	4	15.89	9	19	14	1	1	73	10.29	173	131	98.7	30.7	311	4.27	1.11	3.23	0.65	2.12	1.03	0.91	10.6	1	1	1	2	2	1
2	2	1	2	2	2	2	2	0	14	3	4	50	8	7	5.49	3.526	5	13.05	7	27	15	1	2	60	10.79	260	130	89.8	30.4	343	4.62	0.66	4.7	1.6	2.85	1.52	1.01	7.7	2	2	2	2	2	1
2	2	1	2	2	2	2	2	0	14	3	4	55	9	6	7.28	7.29	5	13.67	9	10	15	1	1	71	10.02	201	138	85.7	27	335.8	5.34	1.03	5.68	1.14	3.56	1.26	0.96	5.7	2	2	2	2	1	2
2	1	2	2	2	2	2	1	1	5	3	4	55	15	3	8.16	7.029	6	13.56	4	26	14	1	1	71	19.52	223	142	85.3	29.3	344	5.23	1.13	3.57	0.67	1.31	1.26	0.53	5.4	1	1	1	2	2	2
2	1	2	2	2	2	2	2	0	5	3	4	55	10	7	6.78	8.528	3	13.56	6	24	15	1	2	80	12.7	171	136	94.6	29	322	4.58	1.5	4.28	0.88	2.51	1.12	0.87	4.1	2	1	2	2	1	2
2	2	2	2	2	2	1	2	0	2	3	4	55	10	7	7.52	11	1	10.98	2	26	15	1	2	69	8.98	114	138	94.4	28	329.8	5.46	2.86	4.42	1.02	2.45	1.12	0.91	4.4	2	1	2	2	2	1
2	2	2	2	2	2	1	1	1	5	3	4	50	8	5	5.66	5.825	16	12.93	10	23	15	1	2	65	14.92	332	165	85	30.5	327.6	5.89	14	3.24	1.01	1.79	1.12	0.56	10.2	2	2	2	2	2	2
2	2	2	2	2	2	2	1	1	11	3	4	50	8	3	7.16	5.859	2	12.98	7	17	15	1	2	55	17.95	221	134	83	37	323.8	4.35	2.16	5.99	0.93	3.77	1.11	1.28	6.7	2	2	2	2	1	1
2	2	2	2	2	2	2	1	1	5	3	4	50	10	7	6.19	7.01	5	13.69	6	28	15	1	2	71	12.61	250	139	86.6	38.5	327.8	4.99	1.38	6.03	1.1	3.5	1.35	1.16	5	1	1	2	1	2	2
2	2	2	2	1	2	1	2	1	4	3	4	50	15	3	8.08	4.697	6	13.39	9	30	15	1	1	67	14.05	144	153	88.8	23.2	327.8	5.12	0.84	5.4	1.86	3.23	1.66	0.74	4.9	2	2	2	2	1	1
2	2	2	2	2	2	2	1	1	4	3	4	50	15	9	7.04	5.009	2	13.87	5	20	14	1	1	77	9.22	253	142	73.8	23.8	337.8	5.13	1.37	4.39	0.87	3.03	0.97	1.09	6.1	2	2	2	2	1	2
2	2	1	2	2	2	2	2	1	7	3	4	50	9	6	5.63	7.015	10	13.77	3	26	15	2	2	65	12.87	213	138	81.9	39	345.6	5.56	1.38	4.56	0.93	2.72	1.18	0.95	8.5	2	2	2	2	2	2
2	2	2	1	2	2	2	2	1	7	3	4	50	10	7	6.37	7.01	7	12.71	2	30	15	1	2	65	13	182	142	83.1	30.3	347	5.21	1.73	4.84	1.35	2.76	1.49	0.85	5.4	1	1	2	2	2	1
2	2	2	2	1	2	1	2	1	2	3	4	50	10	7	5.91	7.82	2	12.9	1	18	15	2	2	62	16.8	266	134	91.1	32.2	303.6	5.29	1.98	3.48	0.78	2.01	1.1	0.72	7.5	2	2	2	2	1	1
1	2	2	2	2	2	2	1	1	6	3	4	50	10	7	4.98	8.346	2	13.88	10	16	15	1	2	70	16.35	188	113	95.3	29.5	310	3.83	2.33	4.44	1.27	2.81	1.27	0.64	5.5	2	2	1	2	2	1
1	2	2	2	2	2	2	2	1	5	3	4	50	8	5	4.64	8.416	2	13.45	8	23	15	1	2	54	8.81	208	143	82.2	36.6	321.8	4.99	1.99	4.7	0.81	2.94	1.21	1.12	13.4	2	2	2	1	1	1
2	2	2	2	2	2	2	1	1	6	3	4	50	16	13	7.53	8.912	26	13.65	9	25	15	1	1	70	13.01	188	139	82.9	39	329.6	5.12	3.14	4.5	0.9	2.04	1.49	0.88	5.5	2	2	2	2	2	2
2	2	2	2	2	2	2	1	0	14	3	4	50	11	8	8.53	4	3	13.57	4	18	14	1	2	71	19.28	233	138	93.2	30.9	331	5.65	1.46	4.82	0.92	3.18	1.26	1.07	4.8	2	2	2	2	2	2
2	2	2	2	2	2	2	1	0	15	3	4	50	10	7	8.16	3	2	13.98	5	20	14	1	1	65	8.9	155	165	83.1	24.4	332.8	4.59	0.69	3.6	1.01	1.91	1.09	0.64	4.3	2	2	2	2	2	2
1	1	1	2	2	2	2	2	0	11	3	4	50	13	4	5.18	5.726	5	13.89	5	17	15	1	1	65	9.75	193	128	95.7	29.67	340	5.26	1.25	2.7	1.06	1.09	0.96	0.61	4.5	1	1	2	2	1	1
2	2	1	2	2	2	2	2	0	11	3	4	50	10	7	5.91	5.959	18	13.89	10	19	15	1	1	70	11.82	204	135	88.1	39.1	328.8	4.26	0.66	2.58	1.18	0.88	1.42	0.88	11.5	2	1	2	2	2	1
1	2	2	2	2	2	2	2	0	10	3	4	50	10	7	6.75	6.572	16	13.56	5	15	15	1	1	62	20.3	227	143	83.9	25	318.6	4.33	1.1	4.02	1.13	2.44	1.2	0.62	5	2	2	2	2	2	2
1	2	2	2	2	2	2	1	0	10	3	4	50	8	5	6.9	6.739	5	13.87	4	26	15	1	1	63	12.19	221	143	84.8	36.8	297.8	5.23	1.05	5.43	1.25	2.67	1.55	0.91	4.7	2	1	2	2	1	1
2	2	1	2	2	2	2	2	0	10	3	4	50	10	7	7.75	6.99	4	13.67	10	27	15	1	2	61	17.57	219	140	90.2	28.4	308.8	4.94	1.07	3.1	0.66	1.99	0.77	0.77	5.1	2	2	1	2	2	1
2	2	2	2	1	2	2	2	0	2	3	4	45	8	5	7.58	4.683	1	12.88	6	20	14	1	2	68	8.84	296	138	89	27.1	323.6	4.58	0.45	3.74	1.17	1.93	1.44	1	4.7	2	2	2	2	2	1
1	2	1	2	2	2	2	2	0	15	3	4	45	9	6	5.8	6.458	2	13.56	3	29	15	1	1	67	11.11	161	131	86.5	30.1	348	4.54	2	3.76	1.3	1.89	1.59	0.73	5.5	2	2	2	2	2	2
2	2	1	2	2	2	2	1	1	12	3	4	40	10	7	9.24	5.316	3	12.76	10	16	15	1	1	71	9.88	210	165	86.7	30.5	328.6	4.31	1.2	4.99	0.91	2.22	1.32	0.84	5.2	2	2	2	2	2	1
1	2	2	2	2	2	2	1	1	8	3	4	40	8	5	8.71	4.958	4	13.88	10	30	15	1	2	47	13.98	219	147	94.5	32.5	344	4.52	1.19	3.47	0.86	1.84	0.96	0.86	4.5	2	2	2	2	1	1
1	2	2	2	2	1	2	1	1	9	3	4	40	11	8	8.39	5.192	4	13.78	9	29	15	1	2	69	16.57	212	117	100.5	31.6	315	3.7	2.3	4.64	0.98	2.62	1.52	1.06	4.4	2	2	2	2	2	1
2	1	1	2	2	2	2	2	1	8	3	4	40	8	5	5.74	9.566	1	13.69	8	18	15	1	2	71	12.12	144	127	88.6	29.2	330	5.34	1.03	3.03	1.03	1.73	1.28	0.69	4.6	1	1	1	1	2	1
2	2	1	2	2	2	2	2	1	11	3	4	40	11	4	5.94	10.787	6	14.23	5	29	15	1	1	66	18.11	135	130	91.3	27.5	302	4.72	0.52	5.07	1.4	1.13	1.45	0.8	5.1	2	1	2	2	2	1
2	2	2	2	2	1	2	1	1	12	3	4	40	10	7	6.79	11.802	9	16.45	2	18	15	1	1	61	19.13	141	143	81.6	24.8	325.6	4.33	0.69	3.65	1.3	1.7	1.26	0.6	4.4	2	2	2	2	1	2
2	2	2	2	2	2	2	2	1	10	3	4	40	16	10	12.05	12.324	7	13.89	4	30	14	1	1	52	11.86	116	140	89.7	30.3	338	4.95	1.15	5.53	0.77	3.79	1.16	1.16	5.3	2	2	2	1	2	1
2	2	1	1	2	2	2	2	0	10	3	4	40	11	8	7.58	4.808	3	11.42	6	23	15	1	2	73	35.35	241	143	86.1	23.8	339.8	5.21	1.63	4.76	1.45	2.54	1.65	0.89	5	1	1	2	2	2	2
2	1	2	2	2	2	2	1	0	6	3	4	40	8	5	5.74	6.396	6	12.79	6	20	15	1	1	58	8.81	136	143	86	24.4	303.6	4.98	1.48	4.3	0.86	2.55	1.27	0.72	11	1	1	2	2	2	2
2	2	2	2	2	2	2	1	0	13	3	4	40	9	6	8.39	6.538	6	12.99	3	20	15	1	2	75	16.09	216	125	89.2	30.1	338	5.21	0.91	3.02	1.21	1.49	1.33	0.54	4.8	2	2	2	2	2	2
2	2	2	2	2	2	2	1	0	4	3	4	40	8	5	8.69	7.261	5	13.01	2	24	15	1	1	73	10.56	125	134	77.3	38.4	362.8	4.62	4.93	4.65	0.88	1.73	1.26	0.76	9	2	2	2	2	1	1
2	2	1	2	2	1	1	2	0	15	3	4	40	10	7	5.23	8.087	12	13.56	6	17	14	1	1	54	17.76	255	165	91	23.9	334.8	4.33	1.8	2.93	0.84	2.28	1.23	0.56	10.9	2	2	2	2	2	2
2	2	2	1	2	2	2	2	0	3	3	4	40	9	6	8.38	9.428	9	13.76	3	24	15	1	1	68	18.22	256	142	88.5	28.8	343.6	4.94	0.97	4.38	0.8	3.65	1.02	0.94	5.2	2	2	2	2	2	2
2	2	2	2	2	1	2	1	1	8	3	4	35	12	9	6.79	3.326	18	13.69	5	19	15	1	2	64	18.11	212	132	81.7	38	335.6	4.31	1.84	5.31	0.92	3.93	0.94	1.3	5.8	1	1	2	2	2	2
2	2	2	2	1	2	2	2	1	6	3	4	35	14	3	7.3	9	5	13.69	5	24	14	1	1	58	8.9	278	131	79.7	24	342.8	4.51	1.14	6.19	1.17	4.55	1.57	1.33	5.2	2	2	2	2	2	1
2	2	1	2	2	2	2	2	0	16	3	4	35	14	4	6.42	4.726	9	13.23	10	29	14	1	1	63	11.12	330	134	90	27.9	328.6	4.52	1.07	2.75	0.66	1.65	0.96	0.62	5.2	2	2	2	2	1	2
2	2	2	2	2	2	2	1	0	3	3	4	35	8	5	9.81	5.508	3	13.87	2	12	15	1	1	65	18.48	296	134	88.4	29.65	316.8	4.99	0.79	3.05	0.89	1.3	0.9	0.68	11.2	2	2	2	2	1	2
1	2	2	1	2	2	2	2	0	14	3	4	35	8	5	8.94	5.846	20	13.75	5	24	15	1	1	69	19.61	268	142	97.9	28.2	306.6	5.67	0.63	3.5	1.13	2.09	1.15	0.8	4.9	1	1	2	2	1	1
2	2	2	2	2	2	2	1	0	12	3	4	35	7	4	8.61	6.425	8	13.89	2	25	15	1	1	69	10.43	223	143	92	29.56	326.6	4.56	1.19	2.55	0.63	1.42	1.2	0.51	5.1	1	2	2	1	1	2
2	2	2	2	2	2	1	1	0	11	3	4	35	7	4	7.08	11.872	2	13.87	3	24	15	1	1	71	13.75	119	142	77.7	36.9	322.8	4.78	2.68	5.94	0.79	3.3	1.06	0.99	6	2	1	2	2	1	1
2	2	1	2	2	2	2	2	1	8	3	4	30	10	7	7.49	6	9	13.68	9	28	14	1	2	69	10.83	271	134	79.6	38.4	317.6	5.12	1.98	3.92	0.86	2.56	1.18	0.9	7.5	2	2	1	2	2	1
2	2	2	2	1	2	1	2	1	6	3	4	30	11	8	6.45	5.192	20	13.56	8	16	15	1	1	69	9.12	226	126	93.9	24	346.6	5.66	0.91	5.22	1.31	3.14	1.42	0.93	4.2	1	1	2	2	1	1
2	2	2	2	2	1	2	1	1	8	3	4	30	15	4	9.18	3.326	1	14.23	4	17	14	1	1	68	7.58	234	132	92.1	29.9	325	4.43	0.99	3.46	0.7	2.19	1.08	0.67	4.2	1	1	2	2	1	2
2	2	2	1	2	2	2	2	1	6	3	4	30	13	3	7.71	5.009	4	12.94	7	18	15	1	1	54	16.87	271	143	77.4	32.2	341.8	4.35	2.61	5.66	0.89	4.2	1.08	1.44	12.4	2	2	2	2	1	1
2	2	1	2	2	2	2	2	1	8	3	4	30	12	9	9.13	10	12	13.88	1	16	15	1	2	67	12.93	154	157	88	26.5	320.6	4.89	1.32	4.29	0.81	2.89	0.91	1	5.6	2	2	1	2	2	1
2	2	1	2	2	2	2	2	1	12	3	4	30	11	8	9.08	10.156	23	13.59	10	24	15	1	1	66	17.9	145	138	82.9	26.2	336.6	4.51	1.04	4.65	1.11	2.98	1.18	1.02	5.9	2	2	2	2	1	2
2	2	2	2	2	2	2	2	1	8	3	4	30	10	7	6.93	12.088	10	13.99	8	17	15	1	2	66	9.55	116	140	77.3	25	344.6	4.78	1.21	6.68	1.35	4.23	1.92	1.31	6.8	2	2	2	2	2	1
2	2	1	2	2	2	2	2	0	4	3	4	30	11	8	5.96	4.318	3	13.89	8	14	15	1	2	75	15.08	107	136	96	31.7	330	4.29	2.74	4	0.85	2.07	1.22	0.79	6.3	2	2	1	2	2	2
2	2	2	2	2	2	1	2	0	4	3	4	30	9	6	7.86	5.204	5	13.78	6	25	15	1	1	67	9.44	262	156	86.6	30.78	333.8	4.34	1.34	5.05	0.79	3.04	1.21	1.01	7.3	1	1	2	2	2	1
2	2	1	2	2	2	2	2	0	7	3	4	30	8	5	5.81	5.265	3	12.76	4	17	14	1	2	69	19.29	247	139	70.8	31.4	314.8	5.26	1.6	4.58	0.94	2.82	1.16	1.04	11.7	2	1	2	2	2	1
1	2	2	2	2	2	2	2	0	16	3	4	30	8	5	9.45	5.769	12	13.67	7	27	15	1	2	63	22.13	270	131	85.5	26.1	325.6	4.35	0.85	3.6	1.37	1.76	1.87	0.56	4.5	1	1	2	2	2	1
2	2	1	2	2	2	2	2	0	11	3	4	30	5	7	7.5	5.772	9	13.06	5	23	15	1	2	59	18.11	113	144	88.4	28.2	319	5.1	0.88	2.79	0.9	2.05	0.97	0.51	7.1	1	1	2	2	2	1
2	2	2	2	2	2	2	1	0	15	3	4	30	8	5	9.72	6	16	13.88	4	24	14	2	2	61	23.11	262	142	80.9	26.6	347.6	4.12	1.61	4.64	1.37	3.34	1.43	0.82	5.7	2	1	2	2	1	2
2	2	1	2	2	2	2	2	0	4	3	4	30	4	4	13.7	7.067	12	12.1	2	23	15	1	1	71	13.8	216	143	88.9	38.8	322.8	4.91	1.99	4.29	0.81	3.22	1.09	1.19	5.8	2	2	1	2	2	1
2	2	1	2	2	2	2	2	0	10	3	4	30	7	4	7.14	8.491	9	13.99	5	12	15	1	2	67	13.94	173	122	90.9	27.8	324.6	4.67	3.97	6.17	0.73	3.44	0.86	1.3	12	1	1	2	2	2	1
1	2	2	2	2	2	2	2	0	14	3	4	30	13	2	8.43	9.324	1	13.69	7	23	14	1	1	69	23.12	148	143	88.8	30.4	343	5.46	1.38	3.79	0.83	2.16	1.29	0.81	4.6	2	2	2	2	1	1
1	2	2	2	2	2	2	2	1	11	3	4	20	14	5	7	6	23	13.76	9	25	15	2	1	68	11.36	265	136	87.9	27.9	335.6	5.34	1.92	4.63	0.91	3.16	1.23	1.04	6.5	2	2	2	2	2	2
2	2	1	2	2	2	2	2	1	3	3	4	20	11	8	8.82	7	14	13.98	2	24	15	1	2	51	14.1	233	134	86.6	29.8	361.6	4.58	1.72	3.83	0.77	2.75	1.09	0.8	7.9	2	2	2	2	1	1
2	2	2	2	2	1	2	1	1	7	3	4	20	10	7	7.39	10.312	20	13.87	6	15	15	1	2	65	9.59	145	138	88.8	29.7	351.6	5.56	1.26	4.61	9.92	2.77	1	0.98	5.1	2	2	2	2	2	1
2	1	2	1	2	2	2	2	0	10	3	4	20	8	5	9.12	10.835	18	13.76	9	14	14	1	1	72	14.56	127	136	74	32	309.6	4.33	0.47	3.68	0.9	2.4	1.31	0.88	9.2	2	2	2	2	2	1
2	2	1	2	2	2	2	2	1	7	3	4	10	14	11	9.72	13.589	10	13.7	5	20	14	1	1	62	13.49	107	165	88.5	25.5	344.6	5.56	1.55	5.85	0.88	3.31	1.52	1.16	13.3	2	2	2	1	2	2
2	2	1	2	2	2	2	1	0	8	3	3	70	6	3	6.19	4	3	11.46	5	22	15	1	1	71	17.31	242	138	82.1	36.5	320.8	5.46	0.42	3.4	1.01	1.93	1.05	0.47	4.8	2	2	2	2	2	1
2	2	2	2	2	2	2	1	0	13	3	3	80	7	4	7.77	4.351	3	13.78	9	25	15	1	1	73	11.52	250	153	79.7	29.99	316.8	4.54	1.6	4.82	1.2	3.31	1.36	1.01	5.1	1	1	2	2	1	1
2	2	2	2	2	2	2	1	0	10	3	3	80	7	2	5.9	4.36	6	12.69	7	19	15	1	1	59	10.18	271	131	81.6	28.3	347	4.78	2	5.91	1.35	3.22	1.54	0.83	9.9	2	2	2	2	1	1
2	2	1	2	2	2	2	2	0	4	3	3	85	4	1	5.07	4.828	2	13.4	10	26	15	1	2	59	10.41	253	137	79.7	27	457.6	4.19	2	5.91	1.35	3.22	1.54	0.83	9.9	2	2	1	2	1	2
2	2	2	2	2	2	2	1	0	8	3	3	85	8	5	7.32	4.857	2	13.75	7	17	15	1	2	50	12.96	241	151	83.4	27.4	329	5.31	0.82	10	1.37	1.25	1.42	0.45	4.6	2	2	2	2	2	2
2	2	1	2	2	2	2	2	0	2	3	3	85	4	1	5.88	3.883	2	12.72	9	16	15	1	2	74	11.84	318	126	74.1	23.8	309.8	4.19	0.97	4.51	1.54	2.36	1.75	0.79	4.9	2	1	2	2	2	1
2	2	2	2	2	2	1	2	0	2	3	3	40	7	4	7.04	5.972	4	11.35	6	18	14	1	1	50	8	164	126	83.4	28.9	323	5.65	2.49	5.74	1.04	3.63	1.3	1.17	6.9	2	2	2	2	2	2
2	1	1	2	2	2	2	1	0	17	3	3	40	8	5	6.47	6.304	2	11.28	5	28	14	1	1	71	17.34	154	153	90.8	29.5	328.8	5.43	1.99	4.29	0.81	3.22	1.09	1.19	5.8	2	2	1	2	1	1
2	2	2	2	2	2	2	1	0	11	3	3	35	8	5	5.57	8.799	6	13.67	7	16	15	1	2	73	11.11	222	153	89.7	24	331.8	4.51	1.11	3.29	0.86	2.03	1.04	0.6	4.6	2	1	2	2	1	1
2	1	2	2	2	2	2	2	1	4	3	3	35	6	9	5.88	5.316	12	12.77	5	17	15	1	2	69	16.09	197	143	85.9	33.1	317	4.99	2.63	3.69	0.89	1.42	1.15	0.61	4.7	1	2	2	2	2	1
2	1	2	2	1	2	1	2	0	4	3	3	35	5	2	5.28	3.945	9	12.99	5	22	15	1	2	69	13.83	330	153	87.8	28	336.6	5.21	0.95	6.08	1.09	4.15	1.38	1.26	5	2	1	2	2	2	1
1	2	2	2	2	2	2	2	0	11	3	3	95	8	5	6.74	4.736	6	12.98	4	18	15	1	1	55	18.65	300	131	92.4	31.4	339	4.78	0.49	6.4	2.06	2.7	1.84	0.7	5.5	1	1	2	2	2	1
2	1	2	2	2	2	2	2	0	4	3	3	95	7	4	7.53	5.154	5	13.67	10	14	15	1	2	74	15.37	296	126	89.7	29.6	330	4.78	0.91	3.54	1.1	2.04	1.25	0.62	4	1	1	2	2	2	1
2	1	2	2	2	2	2	1	0	7	3	3	70	5	2	5.11	5.248	6	12.79	6	24	14	1	1	68	9.99	197	134	91.2	32.4	32.4	4.59	1.78	4.28	0.83	1.78	1.31	0.67	5.9	1	1	2	2	2	2
1	2	2	2	2	2	2	2	0	7	3	3	40	9	6	7.77	5.466	2	12.99	3	25	14	1	1	63	18.84	262	138	90.5	26	347.8	5.26	1.18	4.61	1.19	3.04	1.25	0.82	4.9	1	1	2	2	2	1
2	1	2	2	2	2	2	1	0	13	3	3	40	6	3	4.55	5.549	3	13.76	3	16	15	1	2	70	7.52	267	151	93.4	28.99	354	4.56	1.01	3.59	1.01	2.05	1.2	0.68	5.3	2	2	2	2	2	2
2	1	1	2	2	2	2	1	0	4	3	3	35	5	2	5.06	5.584	6	12.79	7	26	15	1	1	59	9.17	215	142	92.8	30.3	326	4.98	1	7.03	1.45	3.47	1.36	1.03	5.1	2	2	2	2	2	2
1	2	2	2	2	2	2	2	0	9	3	3	35	6	3	4.97	5.608	6	11.97	6	14	15	1	1	81	17.5	191	143	82	24	334.8	4.99	0.51	3.51	1.14	2.06	1.32	0.59	4.4	1	2	2	2	2	1
1	2	1	2	2	2	2	2	0	7	3	3	35	7	4	5.7	5.782	5	12.72	2	16	15	1	1	60	13.8	217	134	83.1	27.3	329	4.99	0.94	5.01	1.31	2.02	1.68	0.66	4.7	2	2	2	2	1	1
2	2	2	2	2	2	1	2	0	1	3	3	95	8	5	6.97	5.901	7	13.55	9	14	15	1	2	73	13.41	257	134	88.6	29.2	330	4.67	4.36	6	1.35	3.29	1.47	1.32	6	2	2	2	2	2	2
2	2	2	1	2	2	2	1	0	13	3	3	95	6	2	6.09	2	4	13.1	7	22	15	1	2	71	10.07	240	153	85.7	27	366.8	4.33	1.26	4.62	1.18	3.27	1.06	1.2	4.6	1	1	2	2	2	1
2	2	2	1	2	2	2	2	0	12	3	3	95	8	5	6.42	6.639	9	13.79	7	26	15	1	1	78	14.84	219	144	89.9	33	347.6	4.51	1.16	2.93	0.99	1.01	1.27	0.46	5.1	2	2	2	2	2	1
2	1	1	2	2	2	2	2	1	12	3	3	90	12	9	8.59	8.574	4	13.67	5	20	15	1	2	68	8.27	179	165	94.3	27	325	4.31	1.21	4.34	1.02	1.83	1.45	0.73	5.7	1	1	2	2	1	1
2	2	1	2	2	2	2	2	0	5	3	3	90	5	2	4.48	4.203	5	11.62	5	20	14	1	1	62	25.01	225	153	87	28	340.8	3.87	1.92	4.83	0.84	2.74	1.52	0.91	7.1	1	1	2	2	2	2
2	2	2	2	2	2	2	1	0	11	3	3	90	5	2	5.45	4.353	2	15.34	2	24	15	1	2	56	16.87	198	131	84.2	28.9	340.8	4.94	2.52	6.23	1.17	2.86	1.66	1.15	10.9	2	2	2	2	1	1
2	2	2	2	2	2	2	1	0	13	3	3	90	10	7	6.75	4.683	2	12.98	9	24	15	1	1	73	14.86	330	134	94.7	30.2	335.6	4.98	1.23	4.77	1	2.38	1.23	0.86	4.6	2	2	2	2	1	1
1	2	2	2	2	2	2	2	0	5	3	3	90	6	3	5.24	5.044	6	13.69	2	18	15	1	1	69	26.34	300	143	87.8	23.9	334.8	5.32	1.75	3.81	0.67	2.35	0.88	0.78	5.3	2	2	2	2	1	1
1	2	1	2	2	2	2	2	0	5	3	3	90	7	4	5.65	5.072	5	11.99	1	12	15	1	1	79	14.66	214	126	77.6	23.9	349.8	4.34	0.43	3.53	1.31	1.66	1.6	0.65	5	2	1	1	2	2	1
2	2	2	2	2	2	1	2	0	3	3	3	40	6	3	8.71	5.298	5	13.45	5	22	15	2	2	71	15.97	260	143	95.7	29.2	306	4.65	1.07	5.59	1.01	3.95	1.06	1.27	5	1	1	2	2	2	1
1	2	2	2	2	2	2	2	0	10	3	3	40	6	3	8.52	5.575	4	13.68	4	19	15	1	1	74	9.69	127	142	88.7	27.6	329.6	4.98	1.45	2.57	0.97	1.44	1.09	0.45	4.5	1	1	2	2	2	2
2	2	1	2	2	2	2	2	0	14	3	3	35	5	2	5.18	5.876	2	13.75	6	19	15	1	1	69	12.96	340	134	89.6	31	326.8	4.58	2.26	5.86	0.81	3.67	0.88	1.31	5.3	1	2	1	2	2	1
1	2	2	2	2	2	2	2	0	7	3	3	35	6	3	5.92	5.945	2	13.69	9	19	15	1	1	76	25.57	242	165	86.9	29	341.8	3.96	0.9	3.54	1.21	1.61	1.2	0.66	7.7	2	2	1	2	2	1
2	2	2	2	2	2	2	1	0	19	3	3	35	9	6	6.37	6.066	3	13.89	3	25	15	1	1	62	8.3	263	142	99.1	31.8	321	4.47	0.83	3.87	1.2	1.86	1.28	0.62	4.63	1	1	2	2	2	1
2	2	1	2	2	2	2	2	0	2	3	3	40	6	3	5.64	6.221	4	12.76	8	18	15	1	1	61	13.07	208	134	82.8	29.8	360	4.34	7.2	11	0.81	1.13	1.14	0.72	6.8	1	1	2	2	2	1
2	2	1	2	2	2	2	2	0	6	3	3	40	9	6	7.09	7.277	9	13.68	1	28	15	1	2	71	15.75	203	139	94	39	300.6	4.62	1.04	3.05	0.62	2.28	0.85	0.66	5.3	2	2	2	2	2	1
2	2	1	2	2	2	2	1	0	19	3	3	35	6	3	7.77	3.654	0	12	3	22	15	1	1	71	15.31	309	147	76.1	31	349.8	5.12	1.85	3.85	0.55	2.15	0.89	0.87	12.8	2	2	2	2	2	1
2	2	1	2	2	2	2	1	0	15	3	3	35	8	5	6.84	7.93	12	12.76	6	26	15	1	2	72	8.9	159	143	88.7	26.9	321.6	4.62	0.73	4.7	1.46	2.88	1.63	0.85	5.4	2	2	1	1	1	1
2	2	1	2	2	2	2	2	0	18	3	3	35	11	4	6.33	9.463	14	13.8	3	20	15	1	2	76	23.56	148	135	97.8	30.1	308	4.48	0.66	3.99	1.1	2.48	1.58	0.95	5	2	2	2	2	2	1
2	2	2	2	2	2	2	1	0	17	3	3	85	7	4	5.24	5.404	5	12.68	10	24	15	1	1	68	10.79	141	142	83.2	28	338.8	4.67	0.94	3.63	0.88	1.98	1.07	0.62	5.2	1	2	2	2	2	1
2	1	2	2	2	2	2	2	0	7	3	3	85	6	3	5.37	5.9	15	12.99	2	18	15	1	2	53	16.79	217	165	81.6	32.7	303.6	5.34	1.5	5.75	1.36	3.75	1.34	0.98	6.3	1	1	2	2	2	1
2	2	2	1	2	2	2	1	0	13	2	3	85	8	5	7.63	9.913	5	13.91	3	17	14	1	1	68	11.28	147	165	89.4	39.2	344.8	3.67	1.7	16	0.78	2.46	0.96	0.98	5.1	2	2	2	2	2	2
2	2	2	2	2	2	2	1	1	8	2	3	80	10	4	9.63	8.025	10	13.45	8	23	15	1	2	67	14.25	306	143	89.5	31.2	349	4.31	0.51	3.59	1.42	2.25	1.31	0.58	4.4	1	1	1	2	1	2
2	2	2	2	2	2	2	1	1	8	2	3	80	12	9	8.48	8.341	12	13.24	5	20	14	1	2	66	14.16	180	147	92.6	29	329.6	5.21	2.1	4.36	1.19	2.06	1.66	0.82	5	2	2	1	2	1	2
2	2	2	1	2	2	2	2	0	1	2	3	80	5	2	6	4.009	5	11.59	3	17	15	1	1	52	6.56	232	134	89.3	26.1	311.6	4.56	1.47	5.53	1.47	5.53	0.99	0.9	11.3	2	2	2	2	2	2
2	2	2	2	2	2	2	1	0	20	2	3	90	6	3	8.65	5.906	9	12.8	7	16	15	1	2	68	9.75	186	145	94.1	27.3	308.6	4.67	0.94	4.77	1.06	2.78	0.95	0.74	5.1	1	1	2	2	2	2
2	2	1	2	2	2	2	1	0	3	2	3	90	4	1	7.44	5.974	1	12.11	6	30	15	1	1	69	34.2	172	147	80.7	36.8	330.8	5.32	1.29	7.79	0.55	1.12	0.91	0.29	4.3	2	2	2	2	2	1
2	2	2	2	1	2	1	2	0	3	2	3	80	7	2	9.32	6.397	20	13.53	8	28	14	1	2	78	9.75	234	165	88.2	26.9	323.6	6.46	1.78	4.43	0.99	2.61	1.26	0.77	5.3	2	1	2	2	1	1
2	2	1	2	2	1	1	2	0	8	2	3	80	8	5	5.14	6.443	18	12.98	10	17	15	1	2	74	18.27	196	134	81.3	29	314.6	4.94	0.76	4.23	1.06	2.45	1.17	0.73	3.8	2	2	2	2	2	1
2	2	2	1	2	2	2	2	0	4	2	3	80	5	2	6.78	6.493	2	10.98	9	14	15	1	2	64	21.66	179	122	91.6	30.9	337	5.46	1.03	5.24	1.06	2.75	1.26	0.91	4.5	1	2	2	2	2	1
2	1	2	2	2	2	2	2	0	14	2	3	80	7	4	6.36	8	6	13.45	6	19	15	1	1	65	12.5	172	144	78.3	27	338.8	4.89	0.68	3.7	0.98	2.06	1.04	0.64	4.5	2	2	2	2	2	1
1	2	2	2	2	2	2	1	0	8	2	3	80	7	4	7.54	8.006	5	13.79	5	26	15	1	2	66	21.57	180	133	90.6	27.8	306	4.79	2.39	4.23	0.92	2.22	1.15	0.87	7.3	2	2	2	2	2	1
2	2	1	2	2	2	2	2	0	16	2	3	80	5	2	6.83	8.536	8	13.88	2	18	15	1	2	69	14.46	241	131	82.5	25.1	325.6	5.67	0.9	3.78	0.74	2.51	1.22	0.78	5.1	2	2	2	2	2	2
2	1	2	2	2	2	2	2	1	1	2	3	75	6	3	8.53	5.705	4	13.75	7	25	15	1	2	73	11.52	262	122	82.9	36.8	321.8	5.26	1.99	5.2	1.07	3.94	1.52	0.98	6.1	2	2	2	2	2	2
2	2	2	1	2	2	2	1	1	9	2	3	75	9	6	8.36	6.081	9	13.56	3	22	14	1	1	83	11.73	247	138	84.2	27	340.6	4.78	2.16	4.6	1.43	2.64	2.07	0.86	12.3	2	2	2	2	1	1
2	2	2	2	2	2	2	1	0	20	2	3	75	7	4	6.39	8.674	5	13.68	8	30	15	1	1	69	11.5	159	143	79.8	23.2	339.8	4.65	1.09	3.73	1.12	2.07	1.46	0.7	7.5	2	2	2	2	2	2
2	1	1	2	2	2	2	2	1	12	2	3	70	10	4	6.56	5.804	22	13.69	4	14	15	1	1	74	10.95	265	145	88.6	27.5	328.6	4.12	0.59	2.77	1.02	1.65	1.25	0.55	13.8	2	2	2	2	2	1
2	2	2	2	2	2	2	1	1	8	2	3	70	8	5	5.43	5.316	23	13.67	4	30	15	1	1	69	13.83	208	134	80.7	29	334.6	5.43	0.83	5.54	1.47	2.54	1.23	1.78	5.1	1	1	2	2	2	2
2	2	1	2	2	2	2	2	1	8	2	3	70	5	2	6.03	4.633	22	16.32	4	28	15	1	2	63	14.67	210	153	81.7	29	339.6	5.67	0.68	4.73	1.49	2.15	1.42	0.64	5.5	1	1	2	1	1	1
1	1	2	2	2	2	2	1	1	12	2	3	70	7	2	7.45	7.637	20	12.77	8	18	15	1	1	68	10.79	231	143	87.5	32.2	332	4.89	1.29	4.43	1.12	2.4	1.48	0.95	5.2	1	1	2	2	2	1
2	2	1	2	2	2	2	2	1	14	2	3	70	8	5	6.01	9.372	12	13.45	2	16	15	1	1	73	17.37	144	145	88.7	26.9	321.6	4.34	1.25	6.41	1.96	3.87	1.67	1.21	20	1	1	1	2	2	1
2	2	2	2	2	2	2	1	0	4	2	3	70	5	2	7.34	5.82	1	13.56	10	28	15	1	1	58	15.45	235	136	95	31	317.8	5.12	3.05	5.59	0.81	3.16	1.04	1.16	8.1	2	2	2	2	2	2
2	2	2	2	2	2	2	1	0	13	2	3	70	6	3	6.91	6.811	14	13.59	4	25	15	1	2	71	10.67	116	136	81	38.7	350.8	4.79	1.13	4.58	1.16	2.02	1.1	0.73	4.6	2	2	2	2	2	2
1	2	2	2	2	2	2	2	0	12	2	3	70	12	9	4.63	6.984	5	11.36	8	28	15	1	2	66	12.33	157	134	102.2	23.9	346	4.67	0.52	4.17	1.1	2.68	1.42	0.87	4	1	1	2	2	2	2
2	2	1	2	2	2	2	2	0	10	2	3	70	5	2	7.63	7.099	6	12.34	10	27	15	1	2	60	12.22	151	143	87.7	27	303.8	4.89	0.67	4.05	3.29	0.59	2.63	0.36	7.5	2	2	2	2	1	1
2	2	2	1	2	2	2	1	1	11	2	3	65	7	4	5.87	6.173	6	13.68	6	19	15	1	1	67	9.74	234	143	87.7	28	319	4.78	0.69	4.12	0.89	2.2	1.13	0.59	4.7	2	2	2	2	2	2
2	2	1	2	2	2	2	2	1	11	2	3	65	6	3	8.94	6.194	5	14.56	7	24	15	1	1	68	10	263	143	82.9	36.2	314.8	4.12	1.67	4.88	0.82	2.61	1.02	0.93	5.7	2	1	2	2	2	1
2	2	2	2	2	1	2	1	1	9	2	3	65	7	4	5.62	4.697	9	13.89	4	28	15	1	2	72	12.79	196	153	91.9	38	329.6	4.52	0.51	4.53	1.59	1.7	1.42	0.56	4.2	2	2	2	2	1	1
2	1	1	2	2	2	2	2	1	8	2	3	65	13	10	7.35	8.416	9	13.87	10	16	14	1	2	71	12.37	199	139	97.6	29	343.6	4.67	2.31	3.26	0.51	2.17	1.33	1.55	5.4	2	2	2	2	1	2
2	1	2	2	2	2	2	2	0	2	2	3	65	8	5	8.32	4.143	4	13.32	1	25	15	1	2	72	14.48	138	123	79.8	24.7	346.8	4.58	4.93	6.96	0.81	1.25	1.01	0.9	4.8	2	2	2	2	2	1
2	2	2	2	1	2	2	2	0	2	2	3	65	6	3	6.26	4.95	7	12.68	9	26	14	1	1	70	8.96	250	123	87.1	27	325.8	5.43	1.57	4.63	1.01	2.32	1.16	0.79	4.5	2	2	2	2	1	1
2	2	1	2	2	2	2	2	0	20	2	3	65	6	3	5.75	5.71	6	13.88	4	28	15	1	1	67	20.65	268	123	94.4	27.2	288	3.38	2.43	6.07	1.25	4.01	1.74	1.46	5.5	2	1	1	1	2	1
2	2	2	2	2	2	1	2	0	1	2	3	65	12	9	5.53	6.257	5	11.34	9	20	15	1	2	69	11.14	176	135	87.8	25.9	338	3.56	1.43	5.97	1.42	3.16	1.87	1	5	1	1	2	2	2	2
2	2	1	2	2	2	2	2	0	11	2	3	65	9	6	5.41	6.682	18	13.88	7	16	14	2	2	62	8.48	229	134	94	26.5	300.6	5.34	1.75	15	1.03	1.99	1.35	0.76	11.1	2	2	2	2	2	2
2	2	2	1	2	2	2	2	0	9	2	3	65	9	6	8.65	12.035	4	12.57	3	30	15	1	1	79	16.18	102	138	97.2	32.3	332	5.34	0.69	4.08	0.83	3.12	0.84	1.08	5.2	2	2	2	2	2	1
2	2	2	2	2	2	2	1	1	7	2	3	60	7	4	7.57	7.01	17	14.54	1	18	15	1	2	70	17.27	229	145	97	34	344.6	4.33	2.07	7.26	0.92	3.95	1.38	1.49	5.6	2	1	2	1	2	1
2	2	2	1	2	2	2	2	1	8	2	3	60	6	3	6.41	8.103	10	13.45	3	29	15	1	2	79	12.11	156	145	78.5	23.9	326.6	4.51	0.89	5.82	2.05	2.29	1.41	0.84	5.9	2	2	2	2	1	1
2	2	2	1	2	2	2	1	1	6	2	3	60	12	9	6.58	11	5	13.56	4	27	15	1	1	53	8.59	130	146	92.5	29	313	5.21	0.99	4.74	1.47	2.96	1.14	0.93	6.4	2	2	2	2	2	2
2	2	2	2	2	2	2	1	1	6	2	3	60	12	9	6.56	11.974	3	13.68	5	25	14	1	1	69	28.76	126	165	86.3	29.1	338	4.89	0.97	4.09	1.16	2.52	1.16	0.88	4.3	2	2	2	2	1	1
2	2	2	2	2	2	1	2	0	3	2	3	60	6	3	8.22	5.978	11	13.76	1	20	15	2	2	60	13.1	241	147	89.6	26.5	314.6	4.58	2.04	6.65	0.91	4.97	1.25	1.54	13.6	1	1	2	1	1	1
1	2	2	2	2	2	2	2	0	16	2	3	60	8	5	6.56	7.37	1	13.56	8	24	14	1	2	68	15.08	390	126	93.1	32.3	347	4.32	1.11	4.32	1.39	1.92	1.43	0.63	4.9	2	2	1	2	1	1
1	2	2	2	2	2	2	1	0	19	2	3	60	6	3	7.02	7.767	5	13.87	6	23	14	1	2	65	17.34	184	144	80.4	37.3	336.8	5.32	3.14	6.13	1.11	2.67	0.84	1.29	4.5	2	1	2	2	1	2
2	2	1	2	2	2	2	2	0	6	2	3	60	8	5	7.7	8.346	14	12.77	10	24	15	1	1	62	10.3	352	143	78.1	34.1	344.8	4.94	1.77	4.01	0.77	2.28	0.77	0.93	10	2	2	1	2	1	1
2	2	1	1	2	2	2	1	0	9	2	3	55	8	5	7.63	9	2	16.12	6	16	15	1	1	64	16.84	173	138	86.4	30.11	314.8	4.94	1.48	4.17	0.81	3.33	1.21	1.14	9	2	2	2	2	2	1
2	2	2	2	2	2	2	1	0	4	2	3	50	6	3	7.54	6.242	8	13.95	0	29	15	1	1	56	8.11	234	143	79	29.8	330.6	4.98	2.3	4.1	0.83	1.88	1.24	0.7	13.4	2	1	2	2	1	1
2	2	2	2	1	2	1	2	0	1	2	3	50	7	4	4.72	6.465	9	13.99	3	17	14	1	1	76	10.25	225	122	88.5	34	344.6	5.65	5	4.72	1.08	1.56	1.58	0.77	7.8	2	1	2	2	1	1
2	2	1	2	2	2	2	2	0	5	2	3	50	6	3	6.78	7.908	13	13.78	9	23	14	1	2	75	15.79	178	136	78.8	24	326.6	4.59	1.18	4.79	1.17	3.06	1.29	0.8	9.9	2	2	2	2	2	1
2	2	2	2	2	2	2	1	0	18	2	3	45	5	2	4.99	5.482	3	13.59	5	25	15	1	1	86	10.02	217	121	90.9	28.9	318	4.79	2.37	3.83	1.14	1.82	1.53	0.76	6.2	2	2	2	2	2	1
1	1	1	2	2	2	2	1	0	18	2	3	45	6	3	5.2	6.248	3	13.75	8	25	15	1	1	63	8.95	226	143	92.3	29.89	310.8	5.96	1.4	4.75	1.15	2.92	1.36	0.92	4.7	2	2	2	2	2	2
2	2	2	1	2	2	2	1	0	3	2	3	45	6	3	5.29	6.309	3	13.45	2	20	15	1	1	64	8.82	145	126	85.7	28.5	333	5.46	1.17	6.73	1.65	3.09	1.53	0.88	5.6	2	2	2	2	2	2
2	2	2	2	2	1	2	1	0	8	2	3	45	8	5	6.97	10.174	14	12.72	7	24	15	1	2	72	14.04	121	131	84.2	27	340.6	4.31	0.73	3.57	1.05	1.96	1.11	0.56	4.3	2	2	2	1	2	1
2	2	1	2	2	2	2	2	1	8	2	3	40	13	10	7.74	4.327	9	13.76	7	14	15	2	2	62	15.72	233	147	84.1	26.4	333.6	4.65	0.84	3.26	0.77	1.67	0.88	0.57	5.6	2	2	2	2	2	1
2	1	1	2	2	2	2	2	1	13	2	3	40	6	3	9.29	8	6	13.68	5	21	15	1	1	60	10.76	173	123	89.1	28	324.8	4.94	0.55	4.19	1.05	2.64	1.11	0.86	5.3	1	1	2	2	1	1
2	2	1	2	2	2	2	2	1	11	2	3	40	12	9	8.79	12.972	4	13.46	4	27	15	1	1	77	15.08	223	144	97.5	32.2	330	4.26	1.01	3.63	1.25	2.69	1.24	0.9	4.7	2	2	2	2	2	1
1	2	2	2	2	2	2	1	0	14	2	3	40	12	9	9.99	5.816	20	13.4	2	24	15	1	1	73	16.8	265	143	96.6	31.8	329	4.78	0.9	2.25	0.61	1.06	0.84	0.5	6.7	2	2	2	2	2	2
2	2	2	2	2	2	2	1	0	14	2	3	40	4	1	7.08	6	8	13.89	7	20	15	1	2	64	8.32	229	126	86.6	29	30	4.62	1.61	5.86	1.59	2.57	1.78	0.91	5.2	1	2	2	2	1	1
2	1	1	2	2	2	2	1	0	12	2	3	40	6	3	6.34	6.12	4	13.79	1	15	15	1	2	78	15.49	233	126	84.7	38.2	307.8	5.29	0.6	3.03	1.14	1.62	1.01	0.68	5.1	1	2	2	2	1	1
2	2	2	1	2	2	2	2	0	2	2	3	40	3	3	6.26	6.34	9	12.6	10	19	15	1	1	64	20.65	275	118	90.9	29.9	330	4.78	6.51	4.81	1.35	2.96	1.5	1	6.9	2	2	2	2	2	1
2	1	1	2	2	2	2	2	0	21	2	3	40	10	2	7.44	6.622	2	13.75	4	24	15	1	2	56	10.43	210	143	86.3	29	342	5.21	0.86	3.4	1.41	1.83	1.42	0.7	7.6	2	2	2	2	2	2
2	2	2	2	2	2	2	1	0	18	2	3	40	5	2	5.24	6.829	5	13.7	3	29	15	1	2	64	10.42	196	153	85.7	29.9	335.8	4.56	1.23	5.49	1.42	3.06	1.47	0.81	4.8	2	2	2	2	2	2
2	2	2	2	2	2	1	2	0	2	2	3	40	8	5	10.28	7.545	13	14.54	1	23	15	1	2	50	18.7	219	134	81.3	27	314.6	4.56	2.85	3.57	0.68	1.45	0.91	0.51	4.5	2	1	2	2	1	1
2	2	1	2	2	2	2	2	0	3	2	3	40	7	4	6.06	10.764	5	13.68	7	20	15	1	1	71	10.56	178	136	93.6	27	323.8	4.99	0.81	6.71	1.99	3.23	1.55	0.97	6	2	2	2	2	2	2
2	1	2	2	2	2	2	2	0	5	2	3	40	4	1	5.34	10.857	6	13.56	4	15	15	2	2	64	13.21	116	147	93.3	30.3	324	5.67	3.07	4.41	0.69	3.09	1.21	1.14	5.8	1	1	2	2	2	1
2	2	1	2	2	2	2	2	0	4	2	3	35	6	3	9.58	6.24	12	13.56	6	14	15	1	1	74	18.3	219	131	99.7	34	322.6	5.91	0.74	3.27	0.87	1.97	1.05	0.63	4.7	2	1	1	2	2	1
1	2	2	2	2	2	2	2	1	2	2	3	30	6	3	6.31	6.229	12	14.56	6	14	15	1	1	59	9.48	262	123	82.1	26.2	342.6	4.54	1.91	6.56	0.95	4.97	1.41	1.4	12.2	2	2	2	2	2	2
2	2	2	2	2	2	2	1	1	3	2	3	30	11	8	6.78	4.958	3	14.23	9	18	15	1	1	68	12.2	229	126	85	37.2	321.8	5.32	1.35	5.34	0.98	3.14	1.42	1.24	5.8	1	1	2	2	2	1
2	2	1	2	2	2	2	2	0	7	2	3	30	5	1	10.65	5.65	5	12.8	2	27	15	1	1	60	10.07	220	147	90.8	31.5	347	5.67	0.5	3.13	1.26	1.75	1.34	0.59	6	2	2	1	2	1	1
2	2	2	2	1	2	2	1	0	6	2	3	30	5	2	5.14	11.655	2	13.7	4	19	15	1	2	66	10.67	141	145	80	36.6	337.8	5.12	2.78	3.77	0.94	1.44	1.28	0.73	4.7	2	2	2	2	1	2
2	2	1	2	2	1	1	2	0	13	2	3	20	6	3	9.2	7.286	4	13.56	6	19	15	1	1	68	7.23	184	143	87.9	26	356.8	4.51	0.83	4.35	1.28	3.08	1.48	0.89	5.4	2	2	2	2	2	2
2	1	2	2	2	2	2	2	0	3	2	2	95	4	1	5.93	3	2	13.2	7	15	15	2	2	83	14.55	155	129	84	27.1	323	4.62	5.33	3.33	0.99	2.02	1.02	0.69	5.2	1	1	2	2	2	1
1	2	2	2	2	2	2	2	0	7	2	2	95	14	4	5.78	4.658	5	11.37	3	28	14	1	2	67	19.67	227	138	88.7	27	319.8	4.99	3.38	4.9	0.93	2.91	1.43	1.08	10.5	1	1	2	2	2	2
2	2	2	2	1	2	2	2	0	1	2	2	95	4	1	6.26	3.162	7	12.11	2	22	15	2	2	74	11.66	188	170	92.6	31.3	338	4.67	0.55	3.11	1.26	1.55	1.17	0.61	4.5	2	2	2	2	1	1
2	2	2	2	2	2	1	2	0	8	2	2	95	9	6	5.57	5.221	3	15.32	8	14	15	1	2	73	9.55	231	153	96	33.1	345	5.26	1.99	5.2	1.07	3.94	1.52	0.98	6.1	1	2	2	2	1	1
2	1	2	2	2	2	2	2	0	9	2	2	95	6	3	6.24	5.256	6	13.89	7	20	15	1	2	52	9.99	273	143	85.3	39.2	320.8	5.67	3.29	5.42	1.01	2.97	1.01	1.22	8	2	2	2	2	2	2
2	1	2	2	2	2	2	2	0	7	2	2	95	4	1	7.66	5.281	0	11.44	3	14	15	1	2	69	14.49	171	152	88.6	24	336.8	5.26	0.77	5.49	1.05	3.38	1.39	1.23	4.4	1	1	2	2	2	2
1	2	2	2	2	2	2	2	0	4	2	2	95	4	1	6.38	5.47	1	12.45	3	19	14	1	2	53	15.98	201	122	97.2	32.3	332	4.56	1.66	5.73	1.05	3.39	1.27	1.11	4.8	2	2	1	2	1	1
2	2	2	2	2	2	2	1	0	8	2	2	95	5	5	5.85	2	4	13.1	9	18	15	1	2	51	15.08	191	122	89.2	27	351.8	5.12	1.13	2.75	0.51	1.6	1.1	0.61	5.5	1	1	2	2	2	1
2	2	2	2	2	2	1	2	0	3	2	2	90	7	4	6.73	1	2	13.78	2	17	14	1	1	52	14.75	121	126	78.8	39	462.8	4.56	0.78	4.78	1.05	2.81	1.3	0.84	4.3	1	2	2	2	1	1
2	1	2	2	2	2	2	2	0	6	2	2	90	8	5	5.07	8	5	12.95	10	27	15	1	2	68	14.55	161	144	77.8	24	329.6	4.94	0.73	3.19	1.03	1.78	1	0.69	4.1	2	2	2	2	2	1
2	2	2	1	2	2	2	2	0	1	2	2	90	7	4	7.58	8.172	1	12.57	3	24	15	2	2	70	11.56	148	123	97.4	29.9	324.6	4.56	1.19	5.16	1.03	3.19	1.12	0.98	4.7	2	2	2	2	1	1
2	2	1	2	2	2	2	2	0	14	2	2	95	5	1	6.79	3	3	13.3	4	25	15	1	1	73	7.9	211	135	96.5	34.2	354	5.21	2.58	4.81	1.29	3.15	1.44	1.08	5.2	2	2	2	2	2	1
2	1	1	2	2	2	2	2	0	12	2	2	95	3	1	6.29	4	2	11.3	5	23	15	1	1	69	5.81	215	147	89.5	24.8	325.8	4.89	2.16	4.09	0.84	1.79	1.45	0.65	7.5	2	2	2	2	2	2
1	2	1	2	2	2	2	2	0	11	2	2	95	5	2	4.72	4.143	2	13.68	1	18	15	1	1	67	10.44	359	127	93.3	31	332	4.99	1.78	4.34	0.9	2.33	1.11	0.89	5.4	2	2	2	2	1	1
2	2	1	2	2	2	2	2	0	6	2	2	95	5	2	7.13	4.563	6	11.43	10	28	15	1	2	78	13.13	206	134	78.9	24.1	347.8	4.48	0.6	4.88	1.62	2.5	1.38	0.71	6.6	1	1	2	2	2	2
2	2	2	2	1	2	2	2	0	1	2	2	95	5	2	5.13	4.618	5	12.76	8	23	15	1	2	64	11.41	278	139	84.4	29.1	345	5.46	1.32	3.86	1.16	2.22	1.22	0.53	6.9	2	1	1	2	1	1
1	2	2	2	2	2	2	2	0	12	2	2	95	5	2	7.25	4.619	3	13.02	3	22	15	1	1	73	30.84	281	131	77.9	36	331.8	3.96	1.93	5.04	1.32	3.1	1.36	0.83	4.5	2	2	2	2	2	1
2	2	2	2	1	2	2	2	0	1	2	2	95	5	2	6.34	4.991	6	12.68	9	21	15	1	1	54	10.64	240	143	94.4	30.2	320	5.43	1.16	4.14	1.4	2.48	1.28	0.89	11.3	2	2	2	2	1	2
2	2	2	2	2	2	2	1	0	9	2	2	95	3	0	5.09	5.048	1	14.54	8	23	15	1	1	72	9.26	141	160	85.6	38.2	327.8	5.67	5.02	4.7	0.95	1.8	1.28	0.99	5.8	2	2	2	2	2	1
2	2	1	2	2	2	2	2	0	2	2	2	95	3	1	5.05	2	5	11.7	10	18	15	1	1	71	10.2	200	127	93.5	30.5	326	4.72	1.55	4.03	1.31	2.05	1.53	0.71	5.3	2	2	2	2	2	1
2	2	2	2	2	2	2	1	0	8	2	2	95	5	2	4.23	5.254	4	12.79	9	25	15	1	2	68	13.4	182	145	89.2	30.7	344	4.54	0.72	4.88	1.61	2.95	1.66	0.98	5.1	2	2	1	2	1	1
1	2	2	2	2	2	2	2	0	7	2	2	95	4	1	5.18	5.318	1	12.99	1	27	15	2	2	63	15.08	223	138	86.3	29.1	338	4.62	1.07	3.75	0.88	1.44	0.85	0.61	4.7	1	1	2	2	2	1
2	2	1	2	2	2	2	2	0	7	2	2	95	4	1	7.63	5.576	1	13	10	24	15	1	1	52	10.41	214	144	92.2	31.9	346	4.67	1.64	3.88	1.39	1.9	1.65	0.7	5.2	2	2	2	2	2	1
2	2	2	2	2	1	1	2	0	1	2	2	95	4	1	5.74	5.603	6	12.23	8	12	15	1	1	67	10.8	189	145	81.6	37.1	330.8	4.48	1.44	4.83	0.79	3.32	1.33	1.03	4.5	1	1	2	2	2	1
2	2	2	2	2	2	1	2	0	4	2	2	95	3	0	6.24	5.705	0	13.76	2	26	15	1	1	59	10.79	238	149	94.7	33	349	4.51	0.94	3.63	0.88	1.98	1.07	0.62	5.2	1	2	2	2	1	1
2	2	2	1	2	2	2	2	0	3	2	2	95	4	1	5.91	6.025	2	12.8	9	27	15	1	2	68	12.76	188	143	85.5	30	350	4.33	2.01	6.43	1.16	4.39	1.37	1.53	5.3	2	1	2	2	2	1
2	2	1	2	2	2	2	2	0	7	2	2	95	5	2	5.57	6.15	1	13.45	3	18	15	1	2	62	9.65	213	134	83.8	28.2	336	4.52	1.58	2.91	0.86	1.66	1.2	0.75	9.7	2	2	2	1	1	2
2	2	2	1	2	2	2	1	0	4	2	2	95	4	1	6.65	6.25	0	13.69	7	17	15	1	1	73	6.59	211	139	87.7	27	333.8	5.32	0.39	3.06	1.08	1.54	1.59	0.44	3.8	2	2	2	2	2	2
2	2	2	2	2	2	2	1	0	13	2	2	95	4	1	7.78	2	9	12.5	2	23	15	1	1	65	21.57	258	130	89.6	29.3	327	4.58	1.17	3.74	1.02	2.15	1.09	0.86	4.8	2	2	2	2	1	1
2	2	2	2	2	2	2	1	0	13	2	2	95	11	8	8.72	8	6	13.7	3	28	15	1	1	66	16.43	198	134	93.3	30.3	324	4.56	1.28	4.12	1.01	2.54	1.01	0.89	5.1	2	2	2	2	2	2
2	2	1	1	2	2	2	2	0	13	2	2	90	4	1	5.83	4.211	4	13.68	7	29	15	1	1	66	12.4	194	140	97	32.5	335	5.66	2.5	4.79	1.11	2.73	1.35	0.99	7.5	2	2	2	2	2	1
2	2	1	2	2	2	2	2	0	7	2	2	90	5	2	5.84	5.166	3	13.5	4	12	14	1	1	58	19.05	240	165	92.5	31.3	338	5.66	8.12	5.09	1.02	1.88	1.51	0.97	5.4	2	2	2	2	2	1
2	2	2	2	2	2	2	1	0	3	2	2	90	4	1	5.66	5.258	5	13.88	7	18	15	1	1	69	12.55	266	132	91.1	29.6	325	4.47	1.66	3.29	1.14	1.39	1.3	0.57	3.9	2	1	2	2	2	1
2	2	2	2	2	2	2	1	0	8	2	2	90	4	1	5.4	5.297	6	12.97	4	18	15	1	1	62	8.19	220	136	88.7	29.8	336	5.21	2.32	2.97	0.72	1.67	0.96	0.84	13.4	2	2	2	2	1	1
2	2	1	2	2	2	2	1	0	9	2	2	90	4	1	5.44	5.489	3	11.22	6	16	15	1	1	69	9.44	198	140	86.7	37.2	339	5.32	1.82	5.82	1.29	2.55	1.28	0.97	5.9	2	2	2	2	2	2
2	2	2	1	2	2	2	2	0	7	2	2	90	4	1	4.43	5.627	6	12.79	4	28	15	1	1	68	5.09	270	165	91	30.3	339.6	3.65	0.82	5.57	1.53	1.69	1.83	0.93	4.8	1	1	2	2	2	1
2	2	1	2	2	2	2	2	0	8	2	2	90	4	1	6.9	5.748	0	13.69	3	29	15	1	1	70	8.28	237	165	91.1	30	331.8	3.45	1.48	4.11	0.7	2.9	1.08	1.02	10	2	2	2	2	1	1
2	2	2	2	2	2	2	1	0	8	2	2	90	3	1	5.11	5.873	2	13.68	3	16	15	1	1	70	14.3	229	134	80.7	36.7	336.8	5.34	1.15	4.14	0.75	3.01	1.22	0.79	8.3	2	2	2	2	2	2
2	2	2	1	2	2	2	1	0	1	2	2	90	4	0	4.59	5.953	1	14.09	1	24	15	1	1	72	10.84	237	165	85.8	29	333.8	3.91	4.93	6.96	0.81	1.25	1.01	0.9	4.8	2	2	2	2	2	1
2	2	2	2	2	2	2	1	0	3	2	2	90	4	1	5.26	5.974	1	13.56	7	23	14	1	1	64	12.34	219	143	83.5	23.2	300.8	4.78	1.47	6.58	1.23	2.75	2.09	1.13	8.1	2	2	2	2	2	2
2	2	2	2	2	2	2	1	0	8	2	2	90	3	0	5.19	6.013	2	13.75	6	16	14	1	1	54	11.99	214	136	75.3	28.98	320.8	4.98	2.42	4.66	0.71	2.76	1.1	0.94	13.1	2	2	2	2	2	2
2	2	2	2	2	1	2	1	0	9	2	2	90	5	2	5.85	6.061	3	11.45	10	12	15	1	1	65	11.52	225	123	82.5	38.6	343.8	4.89	3.14	6.13	1.11	2.67	0.84	1.29	4.5	2	2	2	2	2	2
2	2	1	2	2	2	2	2	0	4	2	2	90	3	0	6.22	6.181	4	13.91	4	23	15	1	1	65	14.52	216	150	88.8	38.6	321.8	5.29	1.05	4.54	1.15	3.14	1.37	0.86	15.3	2	1	2	2	2	2
2	2	2	2	1	2	2	2	0	1	2	2	90	4	1	8.23	6.218	1	10.94	8	28	15	1	2	61	11.4	188	138	94.2	29.9	317	5.32	3.54	3.2	0.69	1.59	0.96	0.77	8.6	2	2	2	2	2	1
1	2	2	2	2	2	2	1	0	5	2	2	90	4	1	5.61	6.804	1	13.79	5	24	15	1	2	60	19.51	195	134	86.8	29.89	327.8	4.98	0.39	4.22	1.53	1.6	1.59	0.94	5.5	2	2	2	2	2	1
2	2	2	2	2	2	1	2	0	2	2	2	90	6	3	5.15	7.015	6	13.75	5	29	15	1	1	52	24.93	196	134	96.5	27.9	329.8	4.52	1.23	4.63	1.28	1.94	1.6	0.69	4.6	1	2	2	2	1	1
2	2	2	2	2	2	2	1	0	13	2	2	90	7	4	7.36	7.571	4	13.89	6	30	15	1	1	54	6.59	192	140	94.5	33.1	350	5.32	4.66	4.32	0.97	3.21	1.59	0.44	6.9	1	1	2	2	2	2
2	2	1	2	2	2	2	2	0	3	2	2	90	4	1	6.06	8.212	2	13.56	5	16	15	1	2	65	9.4	159	138	87.6	24.4	348.8	5.32	0.73	3.12	1.47	1.2	1.63	0.43	5.1	1	1	2	2	2	1
2	1	2	2	2	2	2	2	0	7	2	2	90	7	3	5.22	9.25	9	12.79	1	14	15	1	2	62	14.93	225	134	75	27	321.8	4.34	0.68	4.39	1.39	2.99	1.54	0.85	4.6	1	1	2	2	2	2
2	2	2	2	2	2	2	1	0	10	2	2	85	5	2	5.7	5.164	1	13.78	4	16	15	1	1	66	11.44	280	117	93.1	32.2	346	3.63	0.89	3.61	0.92	2.76	1.23	0.8	4	2	2	2	2	2	1
2	1	1	2	2	2	2	1	0	12	2	2	85	5	2	7.99	6.066	2	10.97	6	23	15	1	2	66	9.55	267	138	87.1	28.5	328	5.21	0.83	4.22	1.14	1.95	1.62	0.76	4.9	2	2	2	2	2	1
2	1	2	2	2	2	2	2	0	4	2	2	85	4	1	6.81	6.349	0	11.25	7	24	15	1	2	69	12.24	137	147	80.1	36.6	455.8	4.56	5.16	4.96	0.8	1.4	1.32	0.93	5.1	1	1	2	2	2	2
1	2	2	2	2	2	2	2	0	9	2	2	85	5	2	4.43	6.614	0	13.69	1	30	15	1	1	54	16.46	201	134	83	37	323.8	4.99	2.2	7.67	1.01	6.12	1.17	1.4	8.5	2	2	1	2	2	2
2	2	2	2	2	2	2	1	0	3	2	2	85	4	1	5.06	7.402	8	13.99	8	24	15	1	2	71	14.42	184	134	99.2	27	333.6	4.62	1.8	3.81	0.96	2.35	1.33	0.79	5.4	1	1	2	2	2	1
2	2	1	2	2	2	2	2	0	5	2	2	85	4	1	6.01	7.538	4	12.69	10	14	15	1	2	70	11.87	229	136	86.6	26.9	330.6	4.78	1.8	6.38	0.76	3.44	1.29	1.4	16	2	1	2	1	2	2
2	2	1	2	2	2	2	2	1	5	2	2	80	11	8	8.53	7	24	13.46	9	26	14	1	2	70	14.33	233	143	87.8	26.5	321.6	5.67	1.41	3.17	0.85	2	1.17	0.85	4.4	1	1	2	2	1	1
2	2	2	2	2	2	2	1	1	9	2	2	80	10	7	8.68	10.39	9	14.32	6	20	15	1	1	64	16	154	140	92.4	28.2	322.6	5.23	0.68	5.11	1.31	1.82	1.51	0.67	3.8	2	2	2	2	2	2
2	2	2	2	2	2	2	1	1	8	2	2	80	9	6	9.24	10.94	19	16.32	8	16	15	1	1	53	8.06	144	127	95.9	28.2	312.6	4.52	2.46	5.54	0.83	4.17	1.29	1.44	6.9	2	2	2	2	1	2
2	2	2	2	2	1	1	2	0	2	2	2	80	5	2	5.23	4.631	1	11.27	2	19	15	1	2	41	9.9	197	139	75.6	24.4	303.8	5.46	0.64	3.45	1.24	2.26	1.23	0.81	9.8	1	1	2	2	2	2
2	2	2	2	1	2	2	2	0	2	2	2	80	5	2	6.76	5.2	5	14.15	6	29	15	1	1	69	9.64	217	138	90.1	28.4	344.8	4.12	4.66	5.74	1.03	3.04	1.07	0.96	4.2	2	1	2	2	1	1
2	2	2	2	1	2	2	1	0	8	2	2	80	5	2	6.42	5.327	1	13.56	9	24	15	1	2	71	17.76	186	144	84	32	327.6	4.35	1.59	3.67	0.85	2.23	1.3	0.75	4.1	2	2	2	2	2	1
2	2	2	2	2	2	1	2	0	2	2	2	80	5	2	7.34	5.516	5	11.96	7	19	14	1	1	52	9	187	134	82	23.8	331.8	4.31	1.38	6.28	1.08	3.69	1.42	1.05	8	1	2	2	2	2	1
2	2	1	2	2	2	2	2	0	4	2	2	80	5	2	7.66	5.846	6	13.69	6	22	15	1	2	67	11.87	239	140	89	30	352.8	3.59	1.25	4.09	1.11	2.21	1.25	0.79	4.7	2	1	1	1	2	1
1	2	2	2	2	2	2	2	0	4	2	2	80	6	3	8.96	6.267	6	13.74	4	25	15	1	1	68	6.34	224	132	88.8	30.4	343	4.35	1.6	5.8	0.84	3.23	1.35	1.02	6.7	1	2	1	2	2	1
2	2	2	2	2	2	2	1	0	9	2	2	80	4	2	5.29	6.275	8	13.89	10	26	14	1	1	68	12.09	221	134	80.6	32	337.6	4.12	1.76	4.32	1.29	1.36	1.69	0.67	4.8	1	2	2	1	1	1
2	2	2	2	2	2	2	1	0	11	2	2	80	7	4	8.78	6.442	14	13.87	7	16	15	1	1	56	13.69	226	134	91.2	33.2	364	5.26	3.81	4.85	0.77	2.18	1.42	1.1	10.4	2	2	2	2	2	1
2	1	2	2	2	2	2	2	0	4	2	2	80	5	1	8.25	3.86	12	12.5	10	26	15	1	1	58	13.4	226	123	88.8	27.3	308	4.37	0.66	3.34	1.38	1.65	1.57	0.57	7.6	2	2	2	2	2	2
2	2	2	1	2	2	2	1	0	3	2	2	80	5	2	6.52	6.878	2	13.7	9	26	14	1	2	79	15.17	196	122	80.8	27.9	340.8	4.23	1.45	5.04	1.45	5.04	1.14	2.7	6.2	2	2	2	2	2	2
2	2	1	2	2	1	1	2	0	9	2	2	80	5	1	6.19	6.89	19	13.38	2	26	15	1	1	76	11.35	125	130	92.9	32.8	353	5.21	0.97	4.26	0.86	3.05	1.09	1.02	6.9	2	2	2	2	2	1
2	2	2	2	2	2	1	2	0	2	2	2	80	4	1	6.4	7.072	3	13.99	6	16	15	1	1	69	9.31	192	123	95.3	30.3	318	4.06	0.29	0.29	0.98	1.57	0.82	0.59	3.9	2	1	2	2	2	1
2	2	2	2	2	2	2	1	0	11	2	2	80	5	3	7.86	7.325	9	12.71	5	15	15	1	2	69	11.37	253	123	93.9	36.8	346.6	5.26	2.75	4.97	0.86	3.62	1.05	0.97	6.5	2	2	2	1	2	1
2	2	1	2	2	2	2	2	0	8	2	2	80	4	1	8.18	8.355	1	13.89	4	19	15	1	1	65	36.26	162	131	75.6	31.23	319.8	4.79	1.04	4.32	0.91	2.59	1.13	0.8	4.8	1	2	1	1	2	2
2	2	2	1	2	2	2	2	0	6	2	2	80	3	0	7.63	8.839	5	12.77	1	22	15	1	1	70	14.05	289	135	95.5	31.2	327	5.65	0.79	3.51	1.42	1.67	1.33	0.56	4.8	1	1	2	2	2	1
2	2	2	2	2	2	2	1	0	9	2	2	80	5	2	6.93	9.944	2	14.32	2	16	15	1	1	53	8.69	144	120	82.4	27.4	332	4.38	2.01	5.76	0.87	3.51	0.87	1.28	4.9	1	1	2	2	1	1
2	2	2	2	2	2	2	1	0	10	2	2	80	5	2	6.24	10.541	9	13.67	6	24	14	1	2	66	9.69	262	143	80.2	37.1	335.8	4.51	2.66	2.95	0.78	1.37	1.3	0.64	6.1	2	2	2	2	2	1
2	2	2	1	2	2	2	2	0	1	2	2	75	4	1	8.48	4.574	1	11.87	5	15	15	1	1	72	6.92	217	133	85.1	26.9	335.6	5.34	1.3	4.7	0.87	3.46	1.38	0.87	4.8	2	2	2	2	1	2
1	2	2	2	2	2	2	2	0	7	2	2	75	3	0	7.64	4.857	5	13.56	4	18	15	1	2	48	26.6	268	159	91.2	30.3	333	5.23	0.81	2.2	0.65	1.2	0.95	0.52	5.1	1	1	2	2	2	1
2	2	1	1	2	2	2	2	0	10	2	2	75	6	3	6.96	5.883	2	11.38	6	26	15	1	1	79	16.71	164	142	81.2	38	341.8	5.21	1.37	4.45	0.85	2.72	1.32	0.86	4.4	2	2	2	1	2	1
2	1	1	2	2	2	2	2	0	12	1	2	75	14	10	9.84	2	4	12.35	5	15	13	1	1	74	16.36	114	144	87.6	36	318	4.12	1.56	6.22	1.28	3.18	1.63	0.89	4.5	1	1	2	2	2	1
2	2	2	2	1	2	1	2	1	3	1	2	70	7	2	9.86	5.949	1	13.9	9	23	15	1	1	52	10.02	310	147	83.8	24.5	283.8	4.58	0.88	4.31	0.63	2.4	1.05	0.74	11.5	1	1	2	1	1	1
2	2	1	2	2	2	2	2	1	6	1	2	70	11	8	8.48	7.029	6	13.68	2	29	14	1	1	46	13.08	217	153	84.6	27.9	330.8	4.94	0.71	3.22	0.8	2.21	1.15	0.78	4.4	2	2	2	2	1	1
2	2	2	2	2	2	2	1	1	5	1	2	70	5	2	8.71	7.803	1	13.89	7	19	15	1	1	82	23.9	178	126	86.5	26.6	308	4.73	0.77	2.83	0.93	1.39	1.02	0.4	4.7	1	1	2	2	2	2
2	2	2	2	2	2	2	1	1	6	1	2	70	7	4	8.1	12.06	2	13.78	5	18	15	1	1	58	21.9	114	145	79.7	24	293.8	5.01	1.61	4.38	0.8	3.74	1.14	0.9	4.4	2	2	2	2	2	1
2	2	2	2	2	2	2	1	0	8	1	2	70	5	2	7.8	5.166	3	13.89	7	17	15	1	1	69	13.6	286	144	84.6	17.99	349.8	3.89	0.97	4.03	1.27	2.05	1.61	0.67	5.2	1	1	2	2	2	2
2	1	2	2	2	2	2	2	0	4	1	2	70	4	2	6.48	5.173	8	12.77	9	18	15	1	2	52	11.87	150	147	84.2	27	320	4.67	2.41	4.77	0.57	1.79	1.13	0.73	6.9	2	2	1	2	1	1
2	2	2	2	2	1	1	2	0	1	1	2	70	4	1	5.6	5.722	5	12.73	9	30	14	1	1	72	11.09	204	139	87.5	26.5	322.6	4.56	2.45	4.08	0.92	1.7	1.5	0.88	5	2	1	2	2	2	2
2	2	2	2	2	2	2	1	0	9	1	2	70	5	2	11.36	5.936	1	14.32	6	18	14	1	1	55	29.36	262	134	88.6	27.2	307	4.92	2.11	4.88	0.91	2.46	1.69	1.06	6.9	1	1	2	2	1	1
2	2	1	2	2	2	2	1	0	9	1	2	70	4	1	5.36	5.962	3	13.89	3	15	15	1	1	71	9.74	234	122	91.3	30.2	331	4.04	1.21	4.87	0.97	2.03	1.44	0.67	4.8	2	2	2	2	2	2
2	2	2	2	2	2	2	1	0	9	1	2	70	5	2	7.05	6	2	13.67	2	16	15	1	1	73	13.69	229	134	85.3	28.8	337	4.78	1.39	3.08	1.14	1	1.24	0.6	4.7	2	2	2	2	2	2
2	2	2	2	2	2	1	2	0	2	1	2	90	2	2	7.61	6.084	20	12.5	9	19	15	2	2	77	8.69	175	140	92	30.4	330	4.94	4.07	4.48	0.94	2.11	1.59	0.97	6	2	2	2	2	1	1
2	2	1	2	2	2	2	2	0	9	1	2	70	4	2	8.36	6.108	12	13.56	4	20	15	1	1	71	19.31	216	143	86.6	34	330.6	5.32	1.74	2.47	0.71	1.22	0.96	0.61	5.8	2	1	2	1	1	2
1	2	2	2	2	2	2	2	0	4	1	2	70	5	2	6.24	6.192	2	14.23	5	30	15	1	1	64	8.47	241	138	75.3	24.2	339.8	4.89	0.89	2.94	0.81	2.02	1.42	0.55	4.2	2	1	2	2	2	1
2	2	2	2	2	2	2	1	0	12	1	2	70	5	2	7.39	9.704	7	13.88	2	25	15	1	1	70	9.85	139	143	86.3	38.3	340.8	4.89	1.13	15	0.76	2.4	0.98	0.82	6.1	2	1	1	1	2	1
2	2	2	2	1	2	2	2	0	1	1	2	70	5	2	4.4	9.986	2	12.69	4	22	15	1	1	50	5.64	116	126	90.7	33.1	315.6	4.31	2.04	5.89	0.92	4.12	1.59	1.22	6.8	2	2	2	2	2	2
2	2	1	1	2	2	2	2	0	13	1	2	70	4	1	6.68	10.512	6	13.64	2	28	15	1	2	69	16.3	289	153	73	36	351.8	4.54	1.91	4.32	0.89	2.02	1.16	0.72	4.6	1	1	2	2	2	1
2	2	1	2	2	2	2	1	1	7	1	2	65	14	10	9.54	7.015	7	12.79	8	17	15	1	1	71	19.28	402	147	87.5	33.1	339	4.12	1.21	4.87	0.97	2.03	1.44	0.67	4.8	2	2	2	2	2	1
2	2	2	1	2	1	2	1	1	6	1	2	65	9	6	7.61	12.107	3	16.45	8	26	15	1	1	68	22.94	121	153	93.6	30.5	326	5.02	1.17	2.8	0.8	1.72	0.97	0.52	4.6	2	2	2	2	2	1
2	1	2	2	2	2	2	2	0	6	1	2	65	4	2	6.67	4.145	2	13.5	3	19	15	1	2	58	13.43	210	131	85.8	30	349	5.12	1.09	3.58	0.84	2.3	0.99	0.85	6.8	2	2	2	2	2	1
2	2	2	2	2	1	1	2	0	1	1	2	65	4	1	5.06	5	2	11.98	3	25	14	1	1	69	10.81	203	126	84	23.8	304.6	4.33	1.17	4.41	1.08	3.31	1.38	1.01	5	2	2	2	2	2	2
2	2	1	2	2	2	2	2	0	5	1	2	65	4	1	7.27	5.659	3	13.88	2	26	15	1	1	73	19.83	252	140	76.6	36	305.8	4.35	1.49	4.5	0.62	2.8	1.13	0.96	4.4	1	2	1	1	2	2
2	2	2	1	2	2	2	2	0	2	1	2	65	4	1	5.99	5.776	3	11.45	1	22	15	1	1	66	8.9	160	143	78.5	38.1	353.8	4.98	0.92	5.82	0.89	4.49	1.11	1.2	6.2	2	2	2	2	2	1
2	1	2	2	2	2	2	2	0	14	1	2	65	5	2	7.7	5.925	5	13.45	5	30	15	1	1	69	11.98	225	134	97	31.6	325	4.33	3.14	7.99	1.37	4.59	1.28	1.53	5.8	2	1	1	2	2	1
2	2	1	2	2	2	2	2	0	8	1	2	65	5	2	5.97	5.936	8	13.68	2	17	15	1	2	67	20.15	234	149	79.4	26.1	348.6	5.32	1.57	4.11	0.79	2.71	1.09	1.02	4.5	2	2	2	2	2	1
2	2	1	2	2	2	2	2	0	6	1	2	65	4	2	9.15	6.167	2	12.4	4	18	15	1	1	68	11.66	311	143	84.4	23.2	295.6	4.54	0.82	5.57	1.53	1.69	1.83	0.93	4.8	2	1	2	1	2	1
2	2	1	2	2	2	2	1	0	12	1	2	65	11	8	8.01	6.315	3	13.89	3	18	13	1	2	60	9.88	263	126	81	30.12	306.8	4.78	0.89	4.75	0.94	3.3	1.2	0.88	4.8	2	2	2	2	2	2
2	2	2	1	2	2	2	1	0	9	1	2	65	5	2	5.66	6.976	6	13.89	5	28	14	1	1	68	12.22	199	165	76.2	36.4	359.8	4.34	3.05	6.32	1.04	4.01	1.2	1.39	9.4	2	2	2	2	2	2
2	1	2	2	2	2	2	2	0	6	1	2	65	4	1	5.66	7.614	4	12.76	2	18	15	1	2	68	13.76	155	136	83.8	25.4	323.6	4.99	3.04	6.86	0.89	3.65	1.15	1.17	8	2	1	1	2	1	1
2	1	2	2	2	2	2	2	0	5	1	2	65	7	4	4.65	7.693	2	13.65	8	30	14	1	1	69	13.65	183	143	89	29.3	346.8	4.56	1.28	4.71	0.97	2.76	1.46	0.93	8	2	2	2	2	1	2
1	1	1	2	2	2	2	2	0	9	1	2	65	12	5	9.89	8.46	12	14.1	73	23	15	1	2	73	12.56	185	116	85.9	28.7	334	7.04	1.45	4.81	1.92	2.5	1.85	0.69	5.3	1	1	1	2	2	1
1	2	2	2	2	2	2	2	0	9	1	2	65	3	1	5.71	9.324	5	13.44	4	19	15	1	1	66	10.67	199	140	82.9	32	326.6	4.65	2.78	3.77	0.94	1.44	1.28	0.73	4.7	2	2	2	2	2	1
2	2	2	2	2	2	2	1	0	9	1	2	65	5	2	8.98	9.844	10	13.99	6	19	15	1	1	59	24.41	141	138	87.9	25.6	310.6	5.12	0.64	8.22	1.8	4.63	1.98	1.43	7.4	2	1	2	2	1	1
2	2	1	2	2	2	2	2	1	4	1	2	60	6	3	8.29	5.97	7	13.56	1	23	15	1	2	65	12.74	314	145	86.9	24.1	341.8	4.12	1.87	4.93	1.32	2.3	1.41	0.78	4.7	1	1	2	2	1	1
2	2	2	2	2	2	2	1	1	6	1	2	60	5	2	5.9	7.742	6	14.01	4	20	15	1	1	51	12.18	184	136	88.9	24.1	290.8	4.56	1.36	3.98	1.65	1.79	1.51	0.72	8	1	1	2	2	2	1
2	2	1	2	2	2	2	2	0	4	1	2	60	5	2	4.41	5.06	3	11.98	10	22	15	1	1	64	13.8	186	139	91.3	32.2	331	3.78	7.94	2.84	1.36	1.25	1.43	0.49	5.2	1	2	2	2	2	1
2	2	2	1	2	2	2	1	0	10	1	2	60	6	3	7.03	5.126	3	11.26	7	17	15	1	1	51	10.88	181	127	92.6	29.9	323	4.31	1.33	4.56	0.99	2.57	1.27	0.79	5.7	2	2	2	2	2	1
2	2	2	2	2	1	2	1	0	8	1	2	60	4	1	8.63	5.179	9	13.45	1	28	15	1	1	76	16.6	253	146	81.1	36.3	330.6	5.96	1.93	5.19	1.21	3.3	1.85	0.96	5.4	1	1	2	2	2	2
1	2	2	2	2	2	2	2	0	7	1	2	60	5	2	4.33	5.45	2	11.6	4	22	14	1	1	78	21.06	135	165	93.2	30.5	305.6	5.75	0.79	4.23	1.05	3.22	1.42	0.95	4.6	2	2	2	2	1	1
2	2	1	2	2	2	2	2	0	4	1	2	60	4	1	7.28	5.536	6	13.56	6	29	15	1	2	70	8.67	241	143	87	24	315.8	4.59	1.51	5.15	0.79	2.32	1.03	0.9	5.6	1	1	2	2	1	2
2	2	1	2	2	2	2	2	0	10	1	2	60	6	3	8.01	5.627	2	13.67	8	18	15	1	1	65	17.92	260	139	81.2	38.2	347.8	5.32	2.17	5.92	1.03	3.48	1.36	1.28	10.1	2	2	2	2	1	2
2	1	2	2	2	2	2	2	0	6	1	2	60	5	2	7.22	5.661	2	11.01	2	14	15	1	1	49	18.76	219	165	96.5	31	332	3.58	1.59	2.7	0.59	1.42	0.93	0.45	5.8	2	2	2	2	1	1
2	2	2	1	2	2	2	2	0	1	1	2	60	4	1	7.33	5.793	1	12.23	10	26	14	1	1	58	6.25	182	134	84	23.2	351	5.31	1.26	5.87	0.96	2.94	1.76	1.05	7.6	1	1	2	2	2	1
1	2	2	2	2	2	2	2	0	8	1	2	60	12	1	5.84	3	6	12.7	9	25	15	1	1	73	21.06	280	123	83.8	24.2	309.6	4.12	0.64	5	1.41	2.42	1.26	0.74	4.1	2	2	2	2	2	1
2	2	1	2	2	2	2	1	0	12	1	2	60	3	2	5.87	5.986	1	11.56	4	29	15	1	1	53	22.8	158	154	90.7	26.1	307.6	3.23	2.16	2.49	0.65	1.25	1.28	0.59	8.4	2	2	2	2	2	1
2	2	1	2	2	2	2	1	0	9	1	2	60	3	0	6.09	6.081	3	12.8	8	29	15	1	1	73	9.64	227	134	87.5	28.8	329	4.94	1.13	4.22	0.97	3.16	1.12	0.96	4.9	2	2	2	1	2	2
2	2	2	2	2	2	2	1	0	3	1	2	60	7	4	7.56	6.471	0	13.69	10	16	15	1	2	71	13.27	214	143	89.8	38.9	320.8	4.94	0.71	3.98	0.96	2.56	1.2	0.76	4.8	2	1	2	1	2	1
2	1	2	2	2	2	2	1	0	3	1	2	60	4	1	7.28	7.236	0	13.78	3	20	15	1	2	79	14.8	182	134	82.9	23.8	328.8	5.67	0.57	4.32	1.12	0.75	1.39	0.66	4.5	2	2	2	2	2	2
2	2	2	2	2	2	2	1	0	5	1	2	60	4	1	5.77	7.29	3	14.02	9	18	15	1	1	66	10.56	206	126	79.7	36	310.8	4.56	0.6	4.14	1.57	2.54	1.6	0.85	4.4	1	1	2	2	2	1
1	2	2	2	2	2	2	1	0	6	1	2	60	5	2	5.83	12.804	7	14.54	1	20	13	1	2	67	11.08	107	146	95.1	27.1	324	4.73	1.34	4.32	0.9	2.58	1.27	0.97	7.7	1	2	2	2	1	1
2	2	2	2	2	1	1	2	0	1	1	2	60	9	6	6.54	18.433	2	12.35	10	26	15	1	2	48	10.65	236	129	88.1	29.6	336	5.12	0.83	4.32	1.17	3.09	1.27	1.04	4.6	2	2	2	2	2	1
2	1	2	2	2	2	2	2	0	4	1	2	55	4	1	4.72	3.838	6	11.41	4	28	15	1	1	76	13.45	247	144	82.3	38.3	340.8	5.32	1.48	3.75	1.53	1.96	1.69	0.8	4.2	2	2	2	2	2	2
2	2	1	2	2	2	2	2	1	5	1	2	50	10	7	8.45	6	10	13.45	3	24	15	1	2	60	8.1	256	147	92.6	28.9	329.6	4.56	1.96	4.47	1.08	2.4	1.58	0.89	4.7	1	1	2	2	1	2
2	2	2	1	2	2	2	1	0	7	1	2	50	4	1	5.24	4.686	6	11.34	5	24	15	1	1	67	19.38	189	142	78.6	24.5	312	4.98	1.74	6.49	1.48	3.57	1.84	1.3	11.5	2	2	2	2	2	1
2	1	1	2	2	2	2	2	0	9	1	2	50	4	1	7.79	6.066	10	13.75	8	25	15	1	2	56	10.99	220	136	79.8	32	342.6	4.35	2.08	6.41	1.61	4.15	1.71	1.46	4.8	2	2	2	2	2	1
2	2	2	2	2	1	1	2	0	2	1	2	50	6	3	5.61	6.351	2	11.77	2	14	15	1	1	50	9.34	156	147	86.9	28.4	326.8	4.86	0.7	5.52	1.48	2.55	1.45	0.71	5.4	2	2	2	2	1	2
1	2	1	2	2	2	2	2	0	4	1	2	50	4	1	5.11	6.762	3	12.35	5	25	15	1	1	70	16.32	156	127	81.9	26.5	343.6	4.78	3.3	4.9	1.3	2.6	2.3	1.3	5.3	2	1	2	2	1	1
2	2	2	2	2	1	1	2	0	2	1	2	50	5	2	5.27	7.234	5	12.56	2	22	14	1	1	71	10.1	155	135	91.4	28.3	327.6	5.12	1.58	6.14	0.99	3.49	1.22	1.17	8.3	1	1	2	2	2	1
2	2	2	2	2	1	2	1	0	8	1	2	50	5	2	11.32	10.591	8	13.5	2	28	15	1	1	67	12.4	330	134	85.9	27.2	317	4.33	0.49	4.06	0.69	2.67	0.97	0.84	5.9	2	2	2	2	2	2
2	2	2	2	2	2	2	1	0	2	1	2	45	4	1	6.9	6.801	6	13.78	1	19	15	1	1	64	10.57	195	131	94.3	30	319	4.36	0.82	4.1	1.28	2.1	1.37	0.71	4.8	2	2	2	2	2	1
2	2	2	2	2	2	1	1	0	5	1	2	45	5	2	7.89	7.685	6	13.67	10	28	14	1	1	68	10.19	176	165	84.2	28	332.8	5.56	2.63	4.93	1.06	2.83	1.27	1.13	4.7	2	2	2	2	2	2
2	2	2	2	2	2	2	1	1	7	1	2	40	13	5	7.74	10.944	12	16.76	10	24	15	1	2	65	12.75	177	134	102	33.3	327	6.02	5.28	6.4	1.16	4.41	1.2	1.09	6.4	2	2	1	2	2	2
2	2	2	2	2	2	1	2	0	2	1	2	40	4	1	6.23	3.497	2	11.58	4	26	15	1	1	73	7.87	266	143	91.7	30	334.8	4.98	1.93	3.32	0.91	1.69	1.04	0.78	5.8	2	2	2	2	2	2
1	1	1	2	2	2	2	2	0	14	1	2	40	4	2	9.32	6	9	13.78	7	23	15	1	2	64	12.82	227	136	90.6	33	326.6	4.94	1.29	4.41	0.81	2	1.35	0.65	5.2	2	2	2	2	2	1
2	2	2	1	2	2	2	1	0	8	1	2	40	6	3	6.54	6.338	6	13.89	8	17	15	1	1	79	13.43	222	118	88.4	27.6	312	4.26	0.84	3.96	1.11	1.92	1.42	0.56	6	2	2	2	2	2	2
2	2	2	1	2	2	2	2	0	6	1	2	40	4	1	7.58	7.87	6	12.11	5	20	15	1	1	71	16.89	307	142	89.1	30.3	333.8	3.59	0.85	4.7	1.34	2.67	1.36	0.76	4.9	1	2	2	2	2	1
1	2	2	2	2	2	2	2	0	8	1	2	30	4	1	6.26	5.063	4	13.67	5	24	15	1	2	69	11.26	184	147	91.4	29	342.6	4.51	1.58	5.81	0.82	3.45	1.32	1.33	7.4	2	2	2	2	2	1
2	2	1	2	2	2	2	1	0	13	1	2	30	12	1	12.43	10.25	23	12.6	6	18	15	1	1	81	11.08	343	162	92.2	30.7	333	4.94	2.65	5.93	0.99	3.72	1.3	1.52	6.8	2	2	2	2	1	1
2	2	2	2	2	2	2	1	0	11	1	2	20	4	2	11.39	9.507	23	13.8	5	17	15	1	1	37	13.43	136	156	89.3	31.5	352	5.21	5.93	6.2	0.96	3.24	1.37	1.27	5.7	1	2	2	2	1	1
2	2	2	2	2	2	2	1	0	6	1	2	20	6	3	5.19	20.239	5	13.56	3	12	15	1	1	78	11.66	67	143	87.8	28.2	326.8	4.54	0.79	4.23	1.05	3.22	1.42	0.95	4.6	2	2	2	2	2	2
2	2	2	2	1	2	2	2	0	1	1	1	100	8	5	5.71	5.067	2	12.77	5	22	15	1	1	48	6.23	258	143	83.4	28.1	337	3.27	1.13	2.83	0.61	1.75	1.08	0.55	6	1	1	2	2	2	1
2	2	1	2	2	2	2	1	0	3	1	1	100	3	0	7.34	5.65	5	13.29	8	23	15	1	2	51	10.3	156	147	81.6	24.7	331.6	5.31	1.46	5.87	1.1	3.66	1.44	1.18	8.4	2	2	2	2	1	2
2	2	2	2	2	2	2	1	0	5	1	1	100	3	1	5.15	3.894	6	13.23	0	26	15	1	2	73	14.93	135	112	93.9	29.5	314	3.8	1.78	6.14	1.51	3.22	1.8	0.88	5.1	2	2	2	2	2	2
2	2	2	2	1	2	2	2	0	6	1	1	100	3	0	4.61	3	4	11.31	5	22	15	1	2	69	12.46	273	145	76.7	30	345.7	4.52	2.44	4.53	0.87	3.2	1.19	1.15	5.9	1	1	2	2	2	2
1	2	1	2	2	2	2	2	0	8	1	1	95	2	1	5.58	3.899	2	12.76	3	18	15	1	2	66	15.21	302	136	94.6	31.3	331	4.98	0.96	3.51	0.7	2.28	1	0.65	4.5	2	1	2	2	2	1
2	1	2	2	2	2	2	2	0	6	1	1	95	4	1	4.31	4.225	1	13.67	3	23	15	1	2	63	19.51	329	126	96	33	345	4.51	1.07	4.96	0.64	3.21	0.85	0.94	6.9	2	2	1	2	1	2
2	2	1	2	2	2	2	1	0	6	1	1	95	4	1	6.03	4.734	0	11.59	2	28	15	1	1	70	12.06	197	139	94.5	28.4	318.6	4.65	1.55	6.18	0.93	4.16	1.32	1.27	6.1	2	2	2	2	2	1
2	2	2	2	2	2	1	2	0	2	1	1	95	5	2	7.76	4.739	3	11.48	5	26	14	1	1	68	9.31	199	152	89.8	23.8	285.6	4.99	3.04	5.66	0.92	3.33	1.29	1.25	5	1	1	2	2	2	2
2	2	1	2	2	2	2	2	0	4	1	1	95	2	1	5.09	2	6	11.4	5	23	15	1	2	64	11.76	312	144	89.7	26.6	316.6	5.21	3.26	6.05	1.71	3.02	1.65	0.94	6.2	1	1	2	2	2	2
2	1	2	2	2	2	2	2	0	4	1	1	95	11	3	6.36	6.138	1	13.56	3	30	15	1	1	50	13.89	233	126	90.5	30	347.8	5.29	1.85	4.9	1.78	2.61	1.57	1	8.4	2	1	1	2	2	2
2	2	2	2	2	1	1	2	0	2	1	1	95	3	1	4.65	2	3	11.54	7	26	15	1	1	76	11.12	345	139	80	28	352.8	5.26	1.02	5.45	1.16	3.59	1.23	0.95	4.9	2	2	2	2	2	1
2	2	2	2	2	2	2	1	1	6	1	1	90	7	4	5.25	4.633	3	13.94	2	26	15	1	1	72	11.13	220	142	76.4	33.9	341.8	4.52	0.66	3.79	0.91	2.04	1.11	0.65	11.4	1	1	2	2	2	1
2	2	2	2	2	2	2	1	0	7	1	1	90	7	4	8.31	4.921	2	12.79	8	14	15	1	1	58	9.6	266	153	85.7	24.7	35.2	4.65	1.28	4.69	1.2	2.65	1.28	0.82	5.3	2	2	2	2	2	2
1	2	2	2	2	2	2	2	0	3	1	1	90	3	0	6.29	5.166	4	12.67	2	22	15	1	2	68	13.28	213	142	85.2	28.9	340	5.12	5.22	4.32	0.97	1.27	1.34	0.69	5.4	2	2	1	2	1	1
1	2	2	2	2	2	2	2	0	3	1	1	90	3	1	6.42	5.183	3	12.56	10	24	15	1	1	66	13.51	212	165	92.4	29.9	324	3.87	0.7	2.9	1.05	1.36	1.01	0.61	4.7	1	1	2	2	2	1
2	2	2	2	1	2	2	2	0	3	1	1	90	3	1	4.72	5.283	6	11.04	4	16	15	1	2	60	19.35	221	126	83.4	23.8	333.8	4.35	1.27	5.38	1.12	3.61	1.22	0.95	5.2	2	1	1	1	2	1
2	2	2	2	2	2	1	2	0	3	1	1	90	3	1	5.67	5.728	2	12.8	0	18	14	1	2	69	19.68	204	130	86.5	29.9	346	4.34	1.07	2.41	0.61	1.05	0.92	0.42	6.2	2	1	2	2	2	1
2	2	2	2	2	1	1	2	0	3	1	1	90	3	1	5.88	5.918	8	13.87	5	16	15	1	1	71	11.81	233	144	91.4	29.7	342.6	4.99	1.36	3.09	0.89	1.75	1.32	0.67	4.7	2	2	2	2	2	2
2	1	2	2	2	2	2	2	0	3	1	1	90	4	1	6.24	6.07	3	13.67	2	25	15	1	1	73	13.89	216	134	80.7	34.9	308.8	4.98	1.63	5.58	1.21	3.37	1.58	1.04	5.3	2	2	2	2	2	1
2	2	1	2	2	2	2	2	0	4	1	1	90	7	4	7.57	6.192	6	13.45	2	17	15	2	2	71	18.26	224	145	97	24.2	311.8	4.67	1.16	4.1	0.87	2.6	1.2	1.03	5	1	1	2	2	2	1
2	2	1	2	2	2	2	2	0	5	1	1	90	8	5	6.33	6.297	1	14.32	6	26	15	1	1	69	21.63	260	131	79.3	23.9	302.8	3.56	0.61	3.79	1.22	2.2	1.48	0.62	5.7	2	1	2	2	2	1
2	2	1	2	2	2	2	2	0	6	1	1	90	3	0	7.5	3	6	12.12	8	14	15	1	1	70	23.47	314	138	87.3	38.9	328.8	4.59	2.24	3.84	0.9	2.19	1.06	0.62	6.1	1	2	2	2	2	1
2	1	2	2	2	2	2	2	0	4	1	1	90	4	1	6.26	6.97	1	13.56	3	19	15	1	1	73	14.09	186	126	95.2	31.3	329	5.23	3.14	5.82	0.96	1.98	1.05	1.12	11.1	2	2	2	2	2	2
2	2	1	2	2	2	2	2	0	3	1	1	90	8	5	6.07	7	2	13.69	7	19	15	1	1	66	9.43	207	145	78.5	27.4	349	5.34	1.23	2.93	0.74	1.72	0.96	0.51	7.6	2	2	2	2	1	1
2	2	1	2	2	2	2	1	0	6	1	1	90	5	2	4.48	7.37	4	13.87	8	26	14	1	2	71	58.23	186	126	80.2	36.9	326.8	4.67	2.02	3.93	0.81	2.35	1.19	0.93	5.1	1	2	1	2	2	2
2	2	2	2	2	1	1	2	0	1	1	1	90	6	3	4.43	7.661	5	11.52	6	22	14	1	1	50	10.86	130	137	83.3	35.9	310.8	5.52	1.7	4.48	0.75	3.53	0.92	1	6.3	2	2	2	2	2	2
2	2	2	2	2	2	1	1	0	6	1	1	90	3	0	7.74	8.826	6	13.67	4	19	15	1	1	68	8.82	210	142	96.7	24.8	348.8	5.34	2.43	3.54	1.18	1.44	1.23	0.69	4.3	2	2	1	2	2	1
1	2	2	2	2	2	2	2	0	4	1	1	90	5	2	6.23	9.385	2	13	4	20	15	2	2	46	75.26	128	138	99.3	33.6	338	4.11	1.29	4.68	1.16	3.69	1.35	1.04	4.5	1	1	2	2	2	1
2	2	2	2	2	2	1	2	0	4	1	1	90	8	5	7.38	9.922	12	13.9	9	26	15	1	1	63	9.94	145	155	89.9	29.1	341.6	5.12	0.88	3.44	1.08	2.21	1.43	0.7	4.9	2	1	2	2	1	1
2	2	2	2	2	2	2	1	1	5	1	1	85	5	3	5.16	9.11	1	13.8	16	27	15	1	1	46	13.52	148	135	97.8	30.1	308	4.48	1.81	4.68	0.97	2.78	1.28	0.79	5.5	2	2	2	2	2	1
1	2	2	2	2	2	2	2	0	6	1	1	85	6	2	6.44	5.74	8	13	8	26	15	1	1	54	3	219	117	88.4	28.8	326	4.06	1.39	4.06	0.65	2.39	0.84	0.74	6.2	2	2	2	2	2	1
2	1	2	2	2	2	2	2	1	4	1	1	80	8	5	5.07	11.228	5	13.89	8	26	15	1	1	58	11.22	125	147	76.9	36	334.8	5.29	1.76	4.27	1.07	2.35	1.15	0.69	5.8	2	2	1	1	2	1
2	2	2	1	2	2	2	2	0	6	1	1	80	7	2	6.72	4.044	11	12.6	7	26	15	1	1	46	25.73	291	161	84.3	30.4	460	5.3	2.09	3.95	1.11	2.79	1.23	0.7	7.4	1	1	2	2	2	1
2	2	2	2	2	2	2	1	0	6	1	1	80	3	1	6.24	4.332	1	13.56	5	28	15	1	1	75	18.98	237	142	78.5	27.4	349	5.31	0.99	3.24	1.06	1.86	1	0.68	5.4	2	2	2	2	1	1
2	1	2	2	2	2	2	2	0	4	1	1	80	3	0	7.36	5.189	6	12.72	6	27	15	1	2	71	14.07	213	143	88.2	28	317	5.21	1.51	4.82	0.77	4.25	1.12	0.94	7.8	2	2	2	2	2	1
1	2	2	2	2	2	2	2	0	4	1	1	80	3	0	6.37	5.281	0	12.67	1	26	15	1	1	61	13.76	206	138	98.6	29.9	303	5.34	1.05	2.47	0.78	1.12	1.17	0.64	4.6	1	1	2	2	2	1
1	2	1	2	2	2	2	2	0	3	1	1	80	3	0	5.81	5.332	1	10.99	3	20	15	1	1	62	16.82	213	144	83.6	27.8	333	5.34	1.31	5.67	1.48	2.94	1.78	0.89	6.4	2	2	1	2	1	1
1	2	2	2	2	2	2	1	0	6	1	1	80	5	2	6.31	5.439	2	13.78	5	25	15	1	2	59	11.07	265	126	78.4	35.1	325.8	4.26	0.78	5.12	1.14	2.83	1.27	0.84	4	2	2	2	2	2	1
2	2	2	2	2	2	1	2	0	2	1	1	80	2	0	7.56	5.509	1	13.68	2	26	15	1	1	69	18.98	313	140	79.67	28.5	316.6	4.67	1.36	2.46	0.66	1.42	0.92	0.43	8.8	2	2	2	2	2	2
1	2	2	2	2	2	2	2	0	6	1	1	80	3	0	5.62	5.557	1	12.98	3	16	15	1	1	78	15.21	210	165	86.6	24	324.5	3.44	1.3	3.83	0.95	2.72	0.99	0.84	10.6	1	1	2	2	2	1
2	2	2	2	1	1	1	2	0	4	1	1	80	6	3	6.61	5.86	9	13.87	1	15	15	2	1	46	12.89	255	157	90.1	29.6	346.6	5.56	1.34	4.54	1.2	2.34	0.99	1.3	5.4	2	2	2	2	2	1
2	2	2	2	2	2	2	1	0	3	1	1	80	6	3	7.35	5.862	4	13.33	8	15	14	1	2	66	13.07	225	134	88.5	28.4	321	3.92	7.2	4.91	0.81	1.13	1.14	0.72	6.8	1	1	2	2	2	1
2	2	1	2	2	2	2	1	0	4	1	1	90	3	1	5.64	5.969	3	11.49	4	16	15	1	1	72	19.76	155	142	87.6	24.5	349.8	5.32	0.9	4.35	1.4	1.93	0.32	0.71	14.2	2	2	2	2	2	1
2	2	2	2	1	2	2	2	0	1	1	1	90	5	2	6.06	6.134	6	12.23	2	26	15	2	2	71	10.01	289	127	82.7	36.6	319.8	4.37	1.64	4.6	0.81	3.42	1.29	0.85	7.2	2	2	2	2	1	1
2	2	2	1	2	2	2	2	0	9	1	1	95	8	1	9.58	6.214	5	12.4	4	15	15	1	1	61	21.57	265	139	88.2	31.5	357	3.96	2.23	3.8	1.21	1.93	1.6	0.85	4.6	1	1	2	2	2	1
2	2	2	2	2	2	2	1	0	3	1	1	80	3	1	4.27	6.636	6	13.56	9	26	15	1	2	78	20.8	189	153	88.5	28.4	321	4.56	0.82	4.05	0.9	2.33	1.03	0.75	4.3	2	1	2	2	1	2
1	1	1	2	2	2	2	2	0	5	1	1	75	4	1	5.62	7.356	3	13.77	10	24	15	1	1	69	12.32	179	139	93.8	27	340.8	5.29	1.28	2.93	0.76	1.56	0.98	0.58	5.1	1	2	2	2	1	1
1	2	1	2	2	2	2	2	0	6	1	1	70	4	1	8.07	5.063	6	11.97	4	21	15	1	1	68	14.98	195	143	78.1	36.4	335.8	5.66	1.33	5.44	1.49	3.71	1.49	1.11	5.4	1	2	2	2	2	1
2	2	2	1	2	2	2	2	0	4	1	1	70	2	0	7.53	5.905	6	12.98	3	16	15	1	2	62	17.18	196	165	80.8	38.1	344.8	3.23	2.72	4.64	0.9	2.33	1.21	0.77	13.2	2	2	2	2	2	2
2	2	2	2	2	2	1	2	0	4	1	1	70	4	1	8.14	5.948	4	13.79	5	20	14	1	1	52	8.58	231	122	80.4	34.9	313.8	4.33	2.38	3.91	0.8	2.16	1.19	0.8	4.7	1	2	2	2	1	1
2	2	2	2	1	2	2	2	0	2	1	1	70	5	2	6.98	6.72	3	12.88	2	17	15	1	1	73	5.5	174	127	87.9	29.7	337	4.62	1.73	3.53	0.68	2.45	0.8	0.95	5.5	2	2	2	2	1	1
2	2	2	2	2	2	2	1	0	8	1	1	70	4	1	6.29	6.809	1	13.89	5	24	15	1	2	59	10.74	198	139	79.8	34.8	345.8	4.98	0.91	2.8	0.64	1.42	0.89	0.47	4.7	2	2	2	2	2	2
2	2	2	2	2	2	2	1	0	9	1	1	70	4	1	6.26	7	2	13.9	10	28	15	1	1	76	10.2	191	165	85.1	27	308.8	4.62	1.5	4.61	0.76	2.65	0.85	0.92	4.6	2	1	2	2	2	2
2	1	2	2	2	2	2	2	0	7	1	1	70	3	0	7.4	3.811	7	12.12	3	12	15	1	1	69	17.36	278	147	94.1	36.1	334	4.35	1.33	5.16	0.89	3.58	1.03	1.18	4.8	1	2	2	2	2	1
2	2	2	2	2	1	2	1	1	4	1	1	65	12	9	8.92	5.825	26	13.99	8	24	15	1	2	75	18.38	330	153	89.8	34.7	317.6	5.96	0.99	5.26	1.6	2.87	1.93	1.03	5.8	2	2	1	2	1	1
2	2	2	2	2	2	2	1	0	7	1	1	90	2	0	5.2	5.062	2	13.56	2	26	14	1	1	77	19.31	256	140	86.2	28.1	334	4.67	0.63	3.53	1.27	2.15	1.44	0.7	6.4	2	2	2	2	2	2
2	2	1	2	2	2	2	2	0	6	1	1	95	6	3	6.68	6.548	6	13.67	2	24	15	1	1	60	9.97	206	144	90.1	29.5	328	4.33	1.36	4.62	1.23	3.06	1.61	0.91	4.5	2	2	2	2	1	1
2	2	1	2	2	2	2	2	0	3	1	1	80	3	0	4.72	9.579	6	13.45	4	21	15	1	2	66	10.65	127	165	102.5	31.6	309	4.52	0.94	5.01	1.31	2.02	1.68	0.66	4.7	2	2	2	2	1	1
2	2	2	2	2	2	2	1	0	9	1	1	75	8	1	6.11	5.721	22	12.8	7	23	15	1	1	68	12.96	185	150	87.9	29.3	333	5.21	1.56	5.91	1.56	4.15	1.79	1.43	5.7	2	2	2	2	1	1
1	2	2	2	2	2	2	2	0	7	1	1	70	3	1	8.65	7.405	6	13.02	5	23	15	2	2	71	6.53	158	131	73	36	351.8	4.65	0.97	9.28	2.46	5.21	2.4	1.67	4.7	1	1	2	2	2	1
1	2	1	2	2	2	2	2	0	8	1	1	70	3	1	5.81	11.112	1	12.76	1	16	15	1	1	50	18.11	147	151	86.2	29	336	4.58	0.71	4.38	1.6	2.77	1.46	0.85	5.5	2	2	2	2	2	1
2	2	1	2	2	2	2	1	0	5	1	1	60	4	1	5.93	11.69	2	13.89	8	27	15	1	2	82	18.9	117	135	89.4	39.2	324.8	5.31	1.21	4.56	1.02	3.46	1.17	0.96	4.4	1	2	1	2	2	1
2	2	2	1	2	2	2	1	0	9	1	1	50	4	1	6.88	9.013	6	13.89	2	30	13	1	2	64	12.91	145	147	89.8	38.1	312.8	4.78	1.51	6.32	1.43	3.43	1.48	1.11	6.3	2	2	2	2	2	2
2	2	2	2	2	1	2	1	0	8	1	1	80	5	2	6.95	6.285	12	13.23	4	30	15	1	1	74	15.35	198	145	83.6	38	314.6	4.79	1.66	5.66	1.01	3.9	1.12	0.94	4.6	1	1	2	2	2	1
2	2	2	1	2	2	2	2	0	2	1	0	100	6	3	8.62	4.155	6	12.57	7	16	15	1	1	75	10.01	174	134	82	38.2	341.8	5.56	0.59	4.26	1.04	2.57	1.15	0.87	3.3	1	1	2	2	2	1
2	2	2	1	2	2	2	2	0	4	1	0	100	4	1	5.05	4.19	2	11.87	3	27	15	1	1	69	19.81	229	134	73.1	33.1	314.8	4.33	0.92	3.11	0.78	1.58	1.18	0.65	4.4	2	2	1	2	1	1
2	2	2	2	2	2	2	1	0	6	1	0	100	2	0	4.49	4.349	4	11.9	8	15	15	1	1	52	13.8	206	153	78.7	24	322.8	3.96	1.62	5.15	1.43	3.2	1.67	0.99	4.7	2	2	2	2	2	1
1	2	2	2	2	2	2	2	0	7	1	0	100	6	3	5.87	5.131	6	12.34	1	20	14	1	1	71	10.18	221	138	81.9	23.2	305.6	4.94	1.46	4.82	0.92	3.18	1.26	1.07	4.8	2	2	2	2	1	2
2	1	2	2	2	2	2	2	0	6	1	0	100	4	1	5.38	5.49	6	13.68	2	29	15	1	1	54	6.96	248	143	87.8	29	326.8	4.67	1.23	4.89	1.06	2.35	1.52	0.98	4.4	2	2	2	2	1	1
2	2	2	2	2	2	1	2	0	4	1	0	100	3	0	5.8	5.538	5	13.75	4	28	15	1	1	70	9.29	241	126	86.7	29.6	345	4.19	1.35	4.58	0.81	2.63	0.98	0.98	5.6	1	2	2	2	1	1
2	2	1	2	2	2	2	2	0	3	1	0	100	8	5	6.23	5.77	4	13.68	7	28	14	1	1	68	9.61	270	140	80.4	24.5	319.8	5.29	1.41	4.48	1.32	2.51	1.66	0.92	6.5	2	2	2	2	1	1
2	2	2	2	2	2	2	1	0	4	1	0	100	6	3	7.39	6.98	4	13.45	2	23	15	1	2	71	11.82	255	123	78.8	38.6	334.6	4.31	1.84	4	1.02	2.02	1.15	0.7	5.7	2	1	2	2	1	1
1	2	2	2	2	2	2	2	0	4	1	0	100	6	3	5.06	8.604	6	12.67	5	18	15	1	2	65	21.06	188	147	90.8	32.2	354	5.31	5.16	5.83	1.09	3.06	1.59	1.26	5.1	2	2	2	2	2	1
1	2	2	2	2	2	2	1	0	3	1	0	100	3	0	8.15	9.209	4	12.77	7	11	15	1	1	73	14.48	241	153	88	30	341	4.86	0.64	5	1.41	2.42	1.26	0.74	4.1	2	2	2	2	2	2
2	2	1	2	2	2	2	1	0	2	1	0	100	3	1	5.03	10.431	1	14.54	2	20	15	1	1	73	9.26	314	134	75.8	30.22	301.8	5.21	0.76	4.17	1.33	2.49	1.36	0.82	6.7	1	1	1	2	2	2
2	2	1	1	2	2	2	2	0	3	1	0	90	4	1	4.53	6.5	3	15.98	5	25	14	2	2	62	13.69	222	138	83.3	33	334.6	4.65	2.34	5.43	1.5	2.6	1.46	0.8	4.8	2	2	2	2	2	2
Note: 1 for occurrence, 2 for non-occurrence								Note: 1 for Depression occurring, 0 for Depression not occurring																															Note: 1 for occurrence, 2 for non-occurrence
